# Supplementary material for: RNA-seq analysis of the gonadal transcriptome during Alligator mississippiensis temperature-dependent sex determination and differentiation
Source: BMC Genomics. 2016 Jan 25;17:77. doi: 10.1186/s12864-016-2396-9 (PMC4727388; doi:10.1186/s12864-016-2396-9)
Supplement: Additional file 3: — Annotation of development-dependent dimorphic genes in gonad during Day 0–12. Annotation of development-dependent significantly up- and down- regulated DEGs at FDR < 0.01 in gonadal regions incubated under MPT and FPT conditions during Day 0 to Day 12. Ordered by decreasing fold change. (XLSX 196 kb) [file 12864_2016_2396_MOESM3_ESM.xlsx]

## Sheet: Additional file 2.1
Additional file 2.1: Annotation of development-dependent dimorphic genes in gonad under MPT during Day 0-12
Day 0 (FPT) vs Day 3 (MPT)												Day 3 (MPT) vs Day 6 (MPT)												Day 6 (MPT) vs Day 12 (MPT)
Up-regulated						Down-regulated						Up-regulated						Down-regulated						Up-regulated						Down-regulated
Gene_ID	Gene Symbol	LOG2(FC)	FDR	RefSeq Accession	Description	Gene_ID	Gene Symbol	LOG2(FC)	FDR	RefSeq Accession	Description	Gene_ID	Gene Symbol	LOG2(FC)	FDR	RefSeq Accession	Description	Gene_ID	Gene Symbol	LOG2(FC)	FDR	RefSeq Accession	Description	Gene_ID	Gene Symbol	LOG2(FC)	FDR	RefSeq Accession	Description	Gene_ID	Gene Symbol	LOG2(FC)	FDR	RefSeq Accession	Description
XLOC_003593	AMH	2.76195	0.0026313	XM_006261559.1	anti-Mullerian hormone	XLOC_007791	LOC102569784	-3.11261	0.0026313	XM_006266039.1	collagen alpha-1(VIII) chain-like	XLOC_000636	LOC102563794	4.15169	0.0026313	XM_006258433.1	myosin-3-like	XLOC_000709	TAP2	-4.60354	0.00472648	XM_006258513.1	transporter 2, ATP-binding cassette, sub-family B (MDR/TAP)	XLOC_000709	TAP2	5.00167	0.00984736	XM_006258513.1	transporter 2, ATP-binding cassette, sub-family B (MDR/TAP)	XLOC_016935	LOC102567251	-4.97397	0.00824192	XM_006275615.1	major histocompatibility complex class I-related gene protein-like
XLOC_012454	LOC102565224	2.02151	0.0026313	XM_006270968.1	neuroblast differentiation-associated protein AHNAK-like	XLOC_011459	COL8A2	-2.43338	0.0026313	XM_006269879.1	collagen, type VIII, alpha 2	XLOC_020160	LOC102573463	4.05999	0.0026313	XM_006278908.1	epithelial chloride channel protein-like	XLOC_020054	LOC102559828	-2.83924	0.0026313	XM_006278762.1	acidic mammalian chitinase-like	XLOC_017214	LOC102557978	3.84918	0.0026313	XM_006275897.1	myeloid protein 1-like	XLOC_001261	LOC102563321	-2.73338	0.0026313	XM_006259088.1	hemoglobin subunit epsilon-like
XLOC_011989	LOC102574848	1.9309	0.0026313	XM_006270435.1	mast cell protease 1A-like	XLOC_005250	NOV	-2.42469	0.0026313	XM_006263355.1	nephroblastoma overexpressed	XLOC_009569	LOC102575456	3.32205	0.0026313	XR_363216.1	uncharacterized LOC102575456, transcript variant X1	XLOC_012454	LOC102565224	-2.53329	0.0026313	XM_006270968.1	neuroblast differentiation-associated protein AHNAK-like	XLOC_002864	AHSG	3.2253	0.00824192	XM_006260768.1	alpha-2-HS-glycoprotein	XLOC_000636	LOC102563794	-2.67657	0.0026313	XM_006258433.1	myosin-3-like
XLOC_000735	TNRC6B	1.91448	0.0026313	XM_006258541.1	trinucleotide repeat containing 6B, transcript variant X1	XLOC_010405	OSTN	-2.25036	0.0026313	XM_006268789.1	osteocrin	XLOC_011459	COL8A2	3.12704	0.0026313	XM_006269879.1	collagen, type VIII, alpha 2	XLOC_019763	LPP	-2.28982	0.0026313	XM_006278489.1	LIM domain containing preferred translocation partner in lipoma	XLOC_017096	MATN4	2.81576	0.0026313	XM_006275789.1	matrilin 4	XLOC_010405	OSTN	-2.12046	0.0026313	XM_006268789.1	osteocrin
XLOC_014000	SLC15A1	1.65235	0.0026313	XM_006272640.1	solute carrier family 15 (oligopeptide transporter), member 1	XLOC_012148	CCDC3	-2.21925	0.00984736	XM_006270625.1	coiled-coil domain containing 3	XLOC_007791	LOC102569784	3.06255	0.0026313	XM_006266039.1	collagen alpha-1(VIII) chain-like	XLOC_018874	RASGEF1C	-2.1872	0.0026313	XM_006277598.1	RasGEF domain family, member 1C	XLOC_000041	LOC102566578	2.5511	0.0026313	XM_006257779.1	avidin-like	XLOC_007791	LOC102569784	-2.08942	0.0026313	XM_006266039.1	collagen alpha-1(VIII) chain-like
XLOC_011915	FAT2	1.64642	0.0026313	XM_006270390.1	FAT atypical cadherin 2	XLOC_019721	HOXC10	-2.10844	0.0026313	XM_006278447.1	homeobox C10	XLOC_009566	ELN	2.96544	0.0026313	XM_006267934.1	elastin	XLOC_010110	PP2D1	-2.04843	0.00657051	XM_006268489.1	protein phosphatase 2C-like domain containing 1	XLOC_006538	LOC102565592	2.0357	0.0026313	XM_006264753.1	BPTI/Kunitz domain-containing protein-like	XLOC_019721	HOXC10	-1.70899	0.0026313	XM_006278447.1	homeobox C10
XLOC_012722	TTR	1.61188	0.0026313	XM_006271257.1	transthyretin	XLOC_001548	SMOC2	-1.89293	0.0026313	XM_006259389.1	SPARC related modular calcium binding 2	XLOC_017452	CLEC3B	2.84422	0.0026313	XM_006276144.1	C-type lectin domain family 3, member B	XLOC_012453	LOC102564995	-2.01615	0.0026313	XM_006270967.1	neuroblast differentiation-associated protein AHNAK-like	XLOC_002340	PNMT	1.97165	0.0026313	XM_006260210.1	phenylethanolamine N-methyltransferase	XLOC_003796	MYO18B	-1.46964	0.0026313	XM_006261765.1	myosin XVIIIB
XLOC_019763	LPP	1.60957	0.00472648	XM_006278489.1	LIM domain containing preferred translocation partner in lipoma	XLOC_002977	LOC102566431	-1.76066	0.00824192	XM_006260896.1	chromosome unknown open reading frame, human C9orf96	XLOC_003593	AMH	2.80282	0.0026313	XM_006261559.1	anti-Mullerian hormone	XLOC_000041	LOC102566578	-1.98707	0.0026313	XM_006257779.1	avidin-like	XLOC_014252	SLC6A18	1.92759	0.0026313	XM_006272902.1	solute carrier family 6 (neutral amino acid transporter), member 18	XLOC_013480	LOC102559498	-1.43942	0.0026313	XM_006272069.1	hemoglobin subunit beta-like
XLOC_006327	LOC102570551	1.55854	0.00472648	XM_006264538.1	keratin, type I cytoskeletal 14-like	XLOC_012549	FSTL5	-1.66586	0.0026313	XM_006271075.1	follistatin-like 5	XLOC_005250	NOV	2.7943	0.0026313	XM_006263355.1	nephroblastoma overexpressed	XLOC_019398	LOC102575717	-1.9113	0.0026313	XM_006278115.1	chromodomain-helicase-DNA-binding protein 6-like	XLOC_009365	GGT1	1.92518	0.0026313	XM_006267703.1	gamma-glutamyltransferase 1	XLOC_003868	LOC102559155	-1.42316	0.0026313	XM_006261841.1	hemoglobin subunit pi-like
XLOC_007754	TNMD	1.5209	0.0026313	XM_006265998.1	tenomodulin	XLOC_016580	LOC102558436	-1.65828	0.0026313	XM_006275267.1	zinc finger protein 184-like	XLOC_003144	INHA	2.71653	0.0026313	XM_006261090.1	inhibin, alpha	XLOC_005150	LOC102559161	-1.83337	0.0026313	XM_006263238.1	UDP-glucuronosyltransferase 1-9-like	XLOC_020054	LOC102559828	1.90887	0.0026313	XM_006278762.1	acidic mammalian chitinase-like	XLOC_006659	EPHA10	-1.40628	0.00472648	XM_006264881.1	EPH receptor A10
XLOC_000204	UCP2	1.47445	0.0026313	XM_006257947.1	uncoupling protein 2 (mitochondrial, proton carrier)	XLOC_005656	GYS2	-1.57539	0.0026313	XM_006263801.1	glycogen synthase 2 (liver)	XLOC_009565	LOC102574916	2.67244	0.0026313	XR_363212.1	uncharacterized LOC102574916	XLOC_019726	HOXC5	-1.7466	0.0026313	XM_006278452.1	homeobox C5	XLOC_000903	PLP1	1.82595	0.0026313	XM_006258708.1	proteolipid protein 1, transcript variant X1	XLOC_014376	LOC102573435	-1.3638	0.0026313	XR_363493.1	uncharacterized LOC102573435
XLOC_004390	LOC102558761	1.47266	0.0026313	XM_006262430.1	cathelicidin-OH antimicrobial peptide-like	XLOC_000062	ADAM19	-1.56797	0.0026313	XM_006257806.1	ADAM metallopeptidase domain 19	XLOC_015317	ACTC1	2.60411	0.0026313	XM_006273980.1	actin, alpha, cardiac muscle 1	XLOC_012650	MOGAT1	-1.70482	0.00824192	XM_006271177.1	monoacylglycerol O-acyltransferase 1	XLOC_018339	LOC102567962	1.81827	0.00657051	XM_006277068.1	protein Niban-like	XLOC_011989	LOC102574848	-1.22617	0.0026313	XM_006270435.1	mast cell protease 1A-like
XLOC_004741	GALNT5	1.45604	0.0026313	XM_006262802.1	UDP-N-acetyl-alpha-D-galactosamine:polypeptide N-acetylgalactosaminyltransferase 5 (GalNAc-T5)	XLOC_007130	HOXA10	-1.53201	0.0026313	XM_006265365.1	homeobox A10	XLOC_000495	LOC102569139	2.45269	0.0026313	XM_006258290.1	cathepsin W-like	XLOC_000735	TNRC6B	-1.68512	0.0026313	XM_006258541.1	trinucleotide repeat containing 6B, transcript variant X1	XLOC_005081	COL9A1	1.81369	0.0026313	XM_006263154.1	collagen, type IX, alpha 1	XLOC_017446	LOC102558523	-0.955675	0.0026313	XM_006276142.1	musculin-like
XLOC_009466	SLC26A9	1.44987	0.0026313	XM_006267811.1	solute carrier family 26 (anion exchanger), member 9	XLOC_013275	KDM6B	-1.4202	0.0026313	XM_006271864.1	lysine (K)-specific demethylase 6B	XLOC_003718	MPO	2.42921	0.0026313	XM_006261680.1	myeloperoxidase	XLOC_006538	LOC102565592	-1.66032	0.0026313	XM_006264753.1	BPTI/Kunitz domain-containing protein-like	XLOC_012871	LOC102560787	1.79747	0.0026313	XM_006271440.1	xylosyltransferase 1-like	XLOC_004274	GJA5	-0.878531	0.0026313	XM_006262278.1	gap junction protein, alpha 5, 40kDa
XLOC_004389	LOC102558544	1.43851	0.0026313	XM_006262429.1	cathelicidin-2-like	XLOC_019258	FAP	-1.41012	0.0026313	XM_006277995.1	fibroblast activation protein, alpha	XLOC_013006	LOC102575860	2.42378	0.0026313	XM_006271581.1	potassium voltage-gated channel subfamily H member 7-like	XLOC_007744	LOC102577288	-1.6478	0.00824192	XM_006265988.1	polymeric immunoglobulin receptor-like	XLOC_000495	LOC102569139	1.77033	0.0026313	XM_006258290.1	cathepsin W-like	XLOC_017835	HEMGN	-0.875216	0.0026313	XM_006276548.1	hemogen, transcript variant X1
XLOC_013303	OSGIN1	1.40277	0.0026313	XM_006271885.1	oxidative stress induced growth inhibitor 1	XLOC_004684	COL11A1	-1.40602	0.0026313	XM_006262736.1	collagen, type XI, alpha 1, transcript variant X3	XLOC_006201	PLAC9	2.37985	0.0026313	XM_006264408.1	placenta-specific 9, transcript variant X2	XLOC_014302	RC3H1	-1.6254	0.00472648	XM_006272938.1	ring finger and CCCH-type domains 1	XLOC_018954	LOC102563224	1.7518	0.00657051	XM_006277686.1	lysozyme g-like	XLOC_020025	ACTG2	-0.853274	0.0026313	XM_006278736.1	actin, gamma 2, smooth muscle, enteric, transcript variant X2
XLOC_006593	LOC102560544	1.39389	0.00824192	XM_006264808.1	elongation factor 1-alpha-like	XLOC_020025	ACTG2	-1.36403	0.0026313	XM_006278736.1	actin, gamma 2, smooth muscle, enteric, transcript variant X2	XLOC_010356	LOC102575076	2.25896	0.0026313	XM_006268737.1	butyrophilin subfamily 1 member A1-like	XLOC_000499	ERC1	-1.61001	0.0026313	XM_006258283.1	ELKS/RAB6-interacting/CAST family member 1, transcript variant X1	XLOC_001371	LOC102570382	1.74371	0.0026313	XM_006259197.1	WAP four-disulfide core domain protein 5-like	XLOC_012168	NPTX1	-0.852783	0.0026313	XM_006270639.1	neuronal pentraxin I
XLOC_020119	TNNI2	1.3614	0.0026313	XM_006278838.1	troponin I type 2 (skeletal, fast)	XLOC_014642	FABP7	-1.3522	0.00824192	XM_006273281.1	fatty acid binding protein 7, brain	XLOC_016003	LOC102573440	2.22064	0.0026313	XM_006274686.1	microfibril-associated glycoprotein 4-like, transcript variant X1	XLOC_003276	ZBED6	-1.57455	0.0026313	XM_006261228.1	zinc finger, BED-type containing 6	XLOC_009583	NRN1	1.73802	0.0026313	XM_006267940.1	neuritin 1	XLOC_016716	TMOD4	-0.801546	0.00472648	XM_006275401.1	tropomodulin 4 (muscle)
XLOC_016502	HIPK2	1.33064	0.0026313	XM_006275178.1	homeodomain interacting protein kinase 2, transcript variant X2	XLOC_013166	APCDD1L	-1.34141	0.0026313	XM_006271755.1	adenomatosis polyposis coli down-regulated 1-like	XLOC_005889	LOC102576921	2.21089	0.00657051	XM_006264068.1	probable RNA-binding protein 46-like, transcript variant X2	XLOC_012895	TGM3	-1.57092	0.0026313	XM_006271463.1	transglutaminase 3	XLOC_014638	LOC102561113	1.70505	0.0026313	XM_006273280.1	solute carrier family 22 member 2-like	XLOC_017186	CRABP2	-0.793106	0.0026313	XM_006275867.1	cellular retinoic acid binding protein 2
XLOC_015166	ITGB6	1.31776	0.0026313	XM_006273817.1	integrin, beta 6, transcript variant X2	XLOC_012145	LOC102562106	-1.31611	0.0026313	XM_006270621.1	protein Jumonji-like	XLOC_002280	TNNC2	2.21065	0.0026313	XM_006260137.1	troponin C type 2 (fast)	XLOC_005656	GYS2	-1.55165	0.0026313	XM_006263801.1	glycogen synthase 2 (liver)	XLOC_005150	LOC102559161	1.66557	0.0026313	XM_006263238.1	UDP-glucuronosyltransferase 1-9-like	XLOC_002638	SYNPO	-0.775048	0.00472648	XM_006260565.1	synaptopodin
XLOC_010819	CYGB	1.30767	0.0026313	XM_006269221.1	cytoglobin, transcript variant X1	XLOC_011463	CSRP2	-1.31368	0.0026313	XM_006269901.1	cysteine and glycine-rich protein 2	XLOC_006860	LOC102569158	2.19992	0.0026313	XM_006265079.1	protein Wnt-11-like, transcript variant X2	XLOC_011273	LOC102574050	-1.54577	0.0026313	XM_006269699.1	SH3 and multiple ankyrin repeat domains protein 3-like	XLOC_009466	SLC26A9	1.65173	0.0026313	XM_006267811.1	solute carrier family 26 (anion exchanger), member 9	XLOC_001548	SMOC2	-0.773141	0.00657051	XM_006259389.1	SPARC related modular calcium binding 2
XLOC_012453	LOC102564995	1.28405	0.0026313	XM_006270967.1	neuroblast differentiation-associated protein AHNAK-like	XLOC_019126	VIPR2	-1.31103	0.00984736	XM_006277863.1	vasoactive intestinal peptide receptor 2	XLOC_001548	SMOC2	2.15816	0.0026313	XM_006259389.1	SPARC related modular calcium binding 2	XLOC_017010	AQP2	-1.53992	0.00472648	XM_006275689.1	aquaporin 2 (collecting duct)	XLOC_018953	LOC102562523	1.64331	0.0026313	XM_006277684.1	lysozyme g-like	XLOC_007825	GPR37L1	-0.770472	0.0026313	XM_006266077.1	G protein-coupled receptor 37 like 1
XLOC_001313	LOC102575660	1.22789	0.0026313	XM_006259135.1	dimethylaniline monooxygenase [N-oxide-forming] 1-like, transcript variant X3	XLOC_006235	PRDM6	-1.3101	0.00824192	XM_006264455.1	PR domain containing 6	XLOC_000283	CPA3	2.14887	0.0026313	XM_006258045.1	carboxypeptidase A3 (mast cell)	XLOC_000130	DAAM2	-1.52849	0.0026313	XM_006257879.1	dishevelled associated activator of morphogenesis 2	XLOC_015777	MPZ	1.64122	0.0026313	XM_006274464.1	myelin protein zero	XLOC_004294	EPOR	-0.752981	0.0026313	XM_006262351.1	erythropoietin receptor
XLOC_003595	JSRP1	1.21355	0.0026313	XM_006261560.1	junctional sarcoplasmic reticulum protein 1	XLOC_010400	LOC102566853	-1.30177	0.0026313	XM_006268786.1	receptor-type tyrosine-protein phosphatase N2-like	XLOC_008388	LOC102566921	2.12574	0.0026313	XM_006266674.1	SPARC-like protein 1-like	XLOC_000909	CCK	-1.51618	0.0026313	XM_006258715.1	cholecystokinin	XLOC_003593	AMH	1.58482	0.0026313	XM_006261559.1	anti-Mullerian hormone	XLOC_003940	TNNI3	-0.731846	0.0026313	XM_006261916.1	troponin I type 3 (cardiac)
XLOC_016865	LOC102569893	1.19537	0.0026313	XM_006275549.1	dermatopontin-like	XLOC_017214	LOC102557978	-1.29826	0.0026313	XM_006275897.1	myeloid protein 1-like	XLOC_012124	MFAP5	2.11333	0.0026313	XM_006270600.1	microfibrillar associated protein 5	XLOC_003978	RXRA	-1.49912	0.0026313	XM_006261957.1	retinoid X receptor, alpha, transcript variant X3	XLOC_009706	LOC102566308	1.54611	0.0026313	XM_006268053.1	matrix Gla protein-like	XLOC_006767	LOC102574741	-0.701627	0.00824192	XM_006264941.1	homeobox protein meis3-B-like
XLOC_016506	NFIC	1.18366	0.0026313	XM_006275182.1	nuclear factor I/C (CCAAT-binding transcription factor), transcript variant X1	XLOC_016496	FBLN2	-1.29008	0.0026313	XM_006275174.1	fibulin 2	XLOC_002516	HSD17B1	2.07805	0.0026313	XM_006260402.1	hydroxysteroid (17-beta) dehydrogenase 1, transcript variant X2	XLOC_011888	SCN1A	-1.49479	0.0026313	XM_006270357.1	sodium channel, voltage-gated, type I, alpha subunit	XLOC_017122	LOC102574633	1.54246	0.0026313	XM_006275810.1	cytochrome P450 2A5-like	XLOC_012997	SLC4A1	-0.697122	0.0026313	XM_006271577.1	solute carrier family 4 (anion exchanger), member 1
XLOC_004035	EIF4A2	1.17914	0.0026313	XM_006262029.1	eukaryotic translation initiation factor 4A2	XLOC_012144	LOC102561337	-1.26779	0.0026313	XM_006270617.1	protein Jumonji-like	XLOC_010819	CYGB	2.04106	0.0026313	XM_006269221.1	cytoglobin, transcript variant X1	XLOC_003182	SLC22A4	-1.49191	0.0026313	XM_006261136.1	solute carrier family 22 (organic cation/zwitterion transporter), member 4, transcript variant X1	XLOC_009056	LOC102561092	1.46659	0.00824192	XM_006267396.1	cysteine-rich venom protein helothermine-like	XLOC_004684	COL11A1	-0.649732	0.00657051	XM_006262736.1	collagen, type XI, alpha 1, transcript variant X3
XLOC_015961	ADAM28	1.17219	0.0026313	XM_006274644.1	ADAM metallopeptidase domain 28	XLOC_010746	ACTA2	-1.24953	0.0026313	XM_006269140.1	actin, alpha 2, smooth muscle, aorta	XLOC_000567	LUM	2.03593	0.0026313	XM_006258358.1	lumican	XLOC_003506	KCNJ10	-1.48556	0.00824192	XM_006261467.1	potassium inwardly-rectifying channel, subfamily J, member 10	XLOC_020001	LOC102567971	1.38919	0.0026313	XM_006278707.1	steroid 17-alpha-hydroxylase/17,20 lyase-like	XLOC_013481	LOC102559263	-0.646148	0.00984736	XM_006272068.1	hemoglobin subunit beta-like
XLOC_020066	LOC102565712	1.15836	0.00824192	XM_006278787.1	flocculation protein FLO11-like, transcript variant X1	XLOC_006201	PLAC9	-1.24028	0.0026313	XM_006264408.1	placenta-specific 9, transcript variant X2	XLOC_020119	TNNI2	1.9818	0.0026313	XM_006278838.1	troponin I type 2 (skeletal, fast)	XLOC_000281	AGTR1	-1.48349	0.0026313	XM_006258044.1	angiotensin II receptor, type 1	XLOC_012895	TGM3	1.36472	0.0026313	XM_006271463.1	transglutaminase 3	XLOC_009748	LOC102573884	-0.63472	0.00472648	XM_006268087.1	cystatin-like
XLOC_010743	LOC102576768	1.09944	0.0026313	XM_006269137.1	lysosomal acid lipase/cholesteryl ester hydrolase-like	XLOC_000614	PRSS35	-1.23729	0.0026313	XM_006258407.1	protease, serine, 35	XLOC_013898	CFD	1.97152	0.0026313	XM_006272513.1	complement factor D (adipsin)	XLOC_007989	LOC102563022	-1.48331	0.0026313	XM_006266253.1	chromosome unknown open reading frame, human C6orf58	XLOC_009567	LOC102575071	1.36101	0.0026313	XR_363213.1	uncharacterized LOC102575071, transcript variant X1	XLOC_014038	SPEG	-0.580386	0.00472648	XM_006272682.1	SPEG complex locus
XLOC_019417	LOC102560584	1.09781	0.00472648	XM_006278134.1	macrophage-expressed gene 1 protein-like	XLOC_004098	ADAMTS15	-1.23572	0.0026313	XM_006262089.1	ADAM metallopeptidase with thrombospondin type 1 motif, 15	XLOC_004294	EPOR	1.96435	0.0026313	XM_006262351.1	erythropoietin receptor	XLOC_005365	IGF1R	-1.45581	0.0026313	XM_006263474.1	insulin-like growth factor 1 receptor	XLOC_012311	LOC102567318	1.35615	0.00472648	XR_363379.1	uncharacterized LOC102567318	XLOC_005823	ALDH1A2	-0.564604	0.00657051	XM_006263988.1	aldehyde dehydrogenase 1 family, member A2, transcript variant X1
XLOC_007107	UPK3A	1.09243	0.0026313	XM_006265339.1	uroplakin 3A	XLOC_000984	LMOD1	-1.23316	0.0026313	XM_006258800.1	leiomodin 1 (smooth muscle)	XLOC_008986	LOC102563116	1.9585	0.0026313	XR_363176.1	uncharacterized LOC102563116	XLOC_006248	LOC102573016	-1.45179	0.0026313	N/A	transcription factor CP2-like protein 1-like	XLOC_014542	ISLR2	1.33979	0.0026313	XM_006273158.1	immunoglobulin superfamily containing leucine-rich repeat 2, transcript variant X1	XLOC_001928	ARX	-0.555492	0.00657051	XM_006259798.1	aristaless related homeobox
XLOC_007175	LOC102573334	1.09139	0.0026313	XM_006265415.1	low-density lipoprotein receptor-related protein 1-like	XLOC_017186	CRABP2	-1.17805	0.0026313	XM_006275867.1	cellular retinoic acid binding protein 2	XLOC_016716	TMOD4	1.93352	0.0026313	XM_006275401.1	tropomodulin 4 (muscle)	XLOC_001371	LOC102570382	-1.44352	0.0026313	XM_006259197.1	WAP four-disulfide core domain protein 5-like	XLOC_009566	ELN	1.33227	0.0026313	XM_006267934.1	elastin	XLOC_018147	LOC102557983	-0.553684	0.00824192	XM_006276865.1	ovocalyxin-32-like
XLOC_018940	LOC102559753	1.08809	0.0026313	XM_006277671.1	inactive serine/threonine-protein kinase TEX14-like	XLOC_008932	ANGPTL1	-1.17621	0.0026313	XM_006267260.1	angiopoietin-like 1, transcript variant X2	XLOC_019685	LOC102570913	1.92247	0.0026313	XM_006278416.1	alpha-tectorin-like	XLOC_016506	NFIC	-1.43785	0.0026313	XM_006275182.1	nuclear factor I/C (CCAAT-binding transcription factor), transcript variant X1	XLOC_017114	LOC102574160	1.32349	0.0026313	XM_006275808.1	plasminogen-like
XLOC_014317	LOC102559961	1.06	0.0026313	XM_006272968.1	vasopressin V1a receptor-like	XLOC_001140	SOX10	-1.17179	0.0026313	XM_006258955.1	SRY (sex determining region Y)-box 10	XLOC_010746	ACTA2	1.89902	0.0026313	XM_006269140.1	actin, alpha 2, smooth muscle, aorta	XLOC_009466	SLC26A9	-1.40685	0.0026313	XM_006267811.1	solute carrier family 26 (anion exchanger), member 9	XLOC_004611	BCAS1	1.32305	0.0026313	XM_006262658.1	breast carcinoma amplified sequence 1
XLOC_013332	MDGA1	1.03654	0.0026313	XM_006271918.1	MAM domain containing glycosylphosphatidylinositol anchor 1	XLOC_019338	TAGLN	-1.14237	0.0026313	XM_006278069.1	transgelin	XLOC_012892	EPB42	1.88342	0.0026313	XM_006271454.1	erythrocyte membrane protein band 4.2	XLOC_003128	ACE2	-1.40101	0.0026313	XM_006261087.1	angiotensin I converting enzyme 2	XLOC_013799	TH	1.28983	0.0026313	XM_006272424.1	tyrosine hydroxylase
XLOC_001024	ZFHX3	1.02042	0.0026313	XM_006258819.1	zinc finger homeobox 3	XLOC_018105	LOC102567885	-1.11032	0.0026313	XM_006276825.1	ADAMTS-like protein 2-like	XLOC_005991	WSCD2	1.85651	0.0026313	XM_006264170.1	WSC domain containing 2	XLOC_017576	LOC102571375	-1.38947	0.0026313	XM_006276274.1	stimulator of interferon genes protein-like	XLOC_003210	SLC5A8	1.19566	0.0026313	XM_006261167.1	solute carrier family 5 (sodium/monocarboxylate cotransporter), member 8
XLOC_011601	RANBP3L	1.01893	0.0026313	XM_006270043.1	RAN binding protein 3-like	XLOC_012067	CTGF	-1.06135	0.0026313	XM_006270533.1	connective tissue growth factor	XLOC_001658	APOA1	1.84716	0.0026313	XM_006259520.1	apolipoprotein A-I	XLOC_002961	AAK1	-1.38339	0.0026313	XM_006260876.1	AP2 associated kinase 1	XLOC_016644	KCNK3	1.18859	0.00472648	XM_006275335.1	potassium channel, subfamily K, member 3
XLOC_019823	LOC102564018	1.01426	0.0026313	XM_006278540.1	cysteine-rich venom protein helothermine-like	XLOC_001309	LOC102576189	-1.06078	0.0026313	XM_006259136.1	dimethylaniline monooxygenase [N-oxide-forming] 3-like	XLOC_014873	ANK1	1.77472	0.0026313	XM_006273519.1	ankyrin 1, erythrocytic	XLOC_015179	LOC102560500	-1.38284	0.00472648	XM_006273835.1	nicotinamide N-methyltransferase-like	XLOC_013641	IFIT5	1.18758	0.0026313	XM_006272248.1	interferon-induced protein with tetratricopeptide repeats 5
XLOC_011273	LOC102574050	1.01132	0.00472648	XM_006269699.1	SH3 and multiple ankyrin repeat domains protein 3-like	XLOC_001896	LOC102567354	-1.05994	0.0026313	XM_006259759.1	twist-related protein 1-like	XLOC_020025	ACTG2	1.72104	0.0026313	XM_006278736.1	actin, gamma 2, smooth muscle, enteric, transcript variant X2	XLOC_002617	DCDC2	-1.38068	0.0026313	XM_006260544.1	doublecortin domain containing 2	XLOC_009569	LOC102575456	1.18201	0.0026313	XR_363216.1	uncharacterized LOC102575456, transcript variant X1
XLOC_015057	LOC102568110	1.00726	0.0026313	XM_006273705.1	acyl-coenzyme A synthetase ACSM4, mitochondrial-like	XLOC_008171	ARG2	-1.05503	0.0026313	XM_006266445.1	arginase 2	XLOC_004390	LOC102558761	1.71359	0.0026313	XM_006262430.1	cathelicidin-OH antimicrobial peptide-like	XLOC_017556	EXOC3L4	-1.37508	0.0026313	XM_006276257.1	exocyst complex component 3-like 4	XLOC_003435	LOC102566361	1.18117	0.0026313	XM_006261381.1	ovotransferrin-like
XLOC_009391	LOC102566850	0.991413	0.0026313	XM_006267730.1	FRAS1-related extracellular matrix protein 2-like	XLOC_009566	ELN	-1.05319	0.0026313	XM_006267934.1	elastin	XLOC_015371	TAL1	1.71307	0.0026313	XM_006274037.1	T-cell acute lymphocytic leukemia 1	XLOC_011601	RANBP3L	-1.36353	0.0026313	XM_006270043.1	RAN binding protein 3-like	XLOC_018282	LOC102573693	1.16634	0.0026313	XM_006277011.1	solute carrier family 2, facilitated glucose transporter member 11-like
XLOC_003859	CECR2	0.990287	0.0026313	XM_006261831.1	cat eye syndrome chromosome region, candidate 2	XLOC_019573	LOC102561818	-1.03421	0.0026313	XM_006278306.1	class I histocompatibility antigen, Gogo-C*0203 alpha chain-like	XLOC_009331	PMEL	1.70918	0.0026313	XM_006267694.1	premelanosome protein	XLOC_002045	RASGRF1	-1.36307	0.00472648	XM_006259908.1	Ras protein-specific guanine nucleotide-releasing factor 1, transcript variant X1	XLOC_017415	KIF1A	1.12217	0.0026313	XM_006276111.1	kinesin family member 1A, transcript variant X1
XLOC_019268	LAMA3	0.978579	0.0026313	XM_006278007.1	laminin, alpha 3	XLOC_009569	LOC102575456	-1.02962	0.0026313	XR_363216.1	uncharacterized LOC102575456, transcript variant X1	XLOC_019258	FAP	1.69715	0.0026313	XM_006277995.1	fibroblast activation protein, alpha	XLOC_019188	IGF2BP1	-1.35483	0.00472648	XM_006277904.1	insulin-like growth factor 2 mRNA binding protein 1, transcript variant X3	XLOC_014427	STMN3	1.11768	0.0026313	XM_006273066.1	stathmin-like 3
XLOC_006694	SLC1A4	0.965615	0.0026313	XM_006264916.1	solute carrier family 1 (glutamate/neutral amino acid transporter), member 4	XLOC_015332	LOC102560570	-1.01746	0.0026313	XM_006273996.1	disintegrin and metalloproteinase domain-containing protein 19-like	XLOC_003869	HBA2	1.67925	0.0026313	XM_006261842.1	hemoglobin, alpha 2	XLOC_014359	GNA13	-1.35238	0.0026313	XM_006272999.1	guanine nucleotide binding protein (G protein), alpha 13	XLOC_020160	LOC102573463	1.09557	0.0026313	XM_006278908.1	epithelial chloride channel protein-like
XLOC_013428	LOC102566162	0.958782	0.0026313	XM_006272019.1	uncharacterized LOC102566162	XLOC_007033	HPGDS	-1.0109	0.00472648	XM_006265263.1	hematopoietic prostaglandin D synthase	XLOC_010405	OSTN	1.67586	0.0026313	XM_006268789.1	osteocrin	XLOC_011915	FAT2	-1.35048	0.0026313	XM_006270390.1	FAT atypical cadherin 2	XLOC_011163	LOC102565377	1.06852	0.0026313	XM_006269585.1	serotriflin-like
XLOC_014454	LOC102573200	0.930158	0.0026313	XM_006273095.1	netrin-4-like, transcript variant X1	XLOC_017258	TBX18	-1.0047	0.0026313	XM_006275946.1	T-box 18	XLOC_018071	LOC102557982	1.65659	0.00824192	XM_006276787.1	blood group Rh(D) polypeptide-like	XLOC_019823	LOC102564018	-1.34503	0.0026313	XM_006278540.1	cysteine-rich venom protein helothermine-like	XLOC_008557	MPZL2	1.06316	0.0026313	XM_006266847.1	myelin protein zero-like 2
XLOC_000587	TRPC4AP	0.912793	0.0026313	XM_006258376.1	transient receptor potential cation channel, subfamily C, member 4 associated protein	XLOC_002973	DBH	-1.00299	0.0026313	XM_006260879.1	dopamine beta-hydroxylase (dopamine beta-monooxygenase)	XLOC_014642	FABP7	1.6248	0.0026313	XM_006273281.1	fatty acid binding protein 7, brain	XLOC_015306	HSD17B2	-1.34237	0.0026313	XM_006273972.1	hydroxysteroid (17-beta) dehydrogenase 2	XLOC_006327	LOC102570551	1.05789	0.0026313	XM_006264538.1	keratin, type I cytoskeletal 14-like
XLOC_009560	TCEA3	0.910213	0.0026313	XM_006267920.1	transcription elongation factor A (SII), 3	XLOC_008541	CNDP1	-0.986958	0.0026313	XM_006266824.1	carnosine dipeptidase 1 (metallopeptidase M20 family)	XLOC_004389	LOC102558544	1.61556	0.0026313	XM_006262429.1	cathelicidin-2-like	XLOC_011657	LOC102575787	-1.3343	0.0026313	XM_006270115.1	adrenodoxin, mitochondrial-like	XLOC_007233	LOC102567139	1.03934	0.0026313	XM_006265470.1	multidrug and toxin extrusion protein 1-like
XLOC_009149	FGGY	0.905555	0.00472648	XM_006267496.1	FGGY carbohydrate kinase domain containing, transcript variant X1	XLOC_008364	HEY2	-0.983989	0.0026313	XM_006266650.1	hes-related family bHLH transcription factor with YRPW motif 2, transcript variant X1	XLOC_018075	SLC30A2	1.61155	0.0026313	XM_006276781.1	solute carrier family 30 (zinc transporter), member 2	XLOC_001024	ZFHX3	-1.33132	0.0026313	XM_006258819.1	zinc finger homeobox 3	XLOC_013393	LOC102557664	1.03745	0.0026313	XM_006271986.1	acyl-CoA-binding protein-like
XLOC_001658	APOA1	0.905268	0.0026313	XM_006259520.1	apolipoprotein A-I	XLOC_005150	LOC102559161	-0.983917	0.0026313	XM_006263238.1	UDP-glucuronosyltransferase 1-9-like	XLOC_003617	MYH11	1.59439	0.0026313	XM_006261582.1	myosin, heavy chain 11, smooth muscle	XLOC_003701	LOC102575599	-1.31815	0.0026313	XM_006261670.1	cytochrome P450 2K4-like	XLOC_000283	CPA3	1.03517	0.00472648	XM_006258045.1	carboxypeptidase A3 (mast cell)
XLOC_007714	LOC102570482	0.904254	0.0026313	XM_006265963.1	cytochrome P450 3A21-like	XLOC_014375	LOC102573199	-0.983061	0.0026313	XM_006273013.1	chromogranin-A-like	XLOC_017096	MATN4	1.59025	0.0026313	XM_006275789.1	matrilin 4	XLOC_001734	LOC102565647	-1.3128	0.0026313	XM_006259599.1	PR domain zinc finger protein 16-like	XLOC_008541	CNDP1	1.03228	0.0026313	XM_006266824.1	carnosine dipeptidase 1 (metallopeptidase M20 family)
XLOC_001181	ME3	0.903631	0.0026313	XM_006258999.1	malic enzyme 3, NADP(+)-dependent, mitochondrial	XLOC_001261	LOC102563321	-0.945376	0.0026313	XM_006259088.1	hemoglobin subunit epsilon-like	XLOC_000149	BLVRB	1.5698	0.0026313	XM_006257898.1	biliverdin reductase B (flavin reductase (NADPH))	XLOC_013605	SLC4A4	-1.28853	0.0026313	XM_006272210.1	solute carrier family 4 (sodium bicarbonate cotransporter), member 4	XLOC_003701	LOC102575599	1.01671	0.0026313	XM_006261670.1	cytochrome P450 2K4-like
XLOC_016032	LOC102561962	0.901404	0.0026313	XM_006274722.1	parvalbumin, muscle-like	XLOC_018832	MXRA5	-0.938239	0.0026313	XM_006277556.1	matrix-remodelling associated 5	XLOC_004098	ADAMTS15	1.56048	0.0026313	XM_006262089.1	ADAM metallopeptidase with thrombospondin type 1 motif, 15	XLOC_001408	LOC102559600	-1.27926	0.00824192	XM_006259235.1	sodium/hydrogen exchanger 3-like	XLOC_002641	GPX3	1.01621	0.0026313	XM_006260571.1	glutathione peroxidase 3 (plasma)
XLOC_011163	LOC102565377	0.899421	0.0026313	XM_006269585.1	serotriflin-like	XLOC_000909	CCK	-0.934934	0.0026313	XM_006258715.1	cholecystokinin	XLOC_019565	COL15A1	1.5521	0.0026313	XM_006278300.1	collagen, type XV, alpha 1	XLOC_016538	JPH2	-1.26241	0.0026313	XM_006275231.1	junctophilin 2, transcript variant X1	XLOC_003357	ABI3BP	1.00923	0.00472648	XM_006261304.1	ABI family, member 3 (NESH) binding protein
XLOC_004871	LOC102562472	0.898119	0.00984736	XM_006262925.1	cytochrome P450 2J6-like	XLOC_018302	LOC102577108	-0.901067	0.00824192	XM_006277024.1	epidermal retinol dehydrogenase 2-like	XLOC_000025	CA13	1.52972	0.0026313	XM_006257756.1	carbonic anhydrase XIII	XLOC_019803	LOC102559056	-1.25763	0.0026313	XM_006278518.1	protein MRP-126-like	XLOC_007516	LOC102560835	0.975035	0.0026313	XM_006265759.1	monocarboxylate transporter 2-like
XLOC_015643	CEBPA	0.896695	0.0026313	XM_006274301.1	CCAAT/enhancer binding protein (C/EBP), alpha	XLOC_006687	CHGB	-0.892248	0.0026313	XM_006264900.1	chromogranin B (secretogranin 1)	XLOC_017908	LOC102575941	1.52742	0.0026313	XM_006276617.1	cytochrome P450 26A1-like	XLOC_008541	CNDP1	-1.25607	0.0026313	XM_006266824.1	carnosine dipeptidase 1 (metallopeptidase M20 family)	XLOC_006415	LOC102561161	0.973291	0.0026313	XM_006264659.1	peripherin-like
XLOC_009761	LOC102560621	0.893486	0.0026313	XM_006268113.1	GATA-binding factor 3-like, transcript variant X1	XLOC_016935	LOC102567251	-0.872257	0.0026313	XM_006275615.1	major histocompatibility complex class I-related gene protein-like	XLOC_013202	KEL	1.52396	0.0026313	XM_006271796.1	Kell blood group, metallo-endopeptidase	XLOC_016644	KCNK3	-1.25012	0.0026313	XM_006275335.1	potassium channel, subfamily K, member 3	XLOC_017690	WIF1	0.971234	0.0026313	XM_006276396.1	WNT inhibitory factor 1
XLOC_010298	OTOGL	0.892568	0.00824192	XM_006268682.1	otogelin-like	XLOC_007271	SLC18A1	-0.868292	0.0026313	XM_006265496.1	solute carrier family 18 (vesicular monoamine transporter), member 1	XLOC_002405	HSPB1	1.52007	0.0026313	XM_006260278.1	heat shock 27kDa protein 1	XLOC_019961	ZBTB7A	-1.23911	0.0026313	XM_006278677.1	zinc finger and BTB domain containing 7A	XLOC_004096	ADAMTS8	0.938168	0.0026313	XM_006262090.1	ADAM metallopeptidase with thrombospondin type 1 motif, 8
XLOC_009660	HMBOX1	0.880169	0.00984736	XM_006268010.1	homeobox containing 1	XLOC_015035	LOC102568567	-0.856194	0.0026313	XM_006273707.1	uncharacterized LOC102568567	XLOC_017804	LOC102572053	1.51347	0.00472648	XM_006276523.1	anionic trypsin-1-like	XLOC_006630	LOC102568382	-1.21902	0.0026313	XM_006264838.1	ficolin-1-like	XLOC_016705	MLLT11	0.930148	0.00824192	XM_006275396.1	myeloid/lymphoid or mixed-lineage leukemia (trithorax homolog, Drosophila); translocated to, 11
XLOC_002739	LOC102566194	0.879695	0.0026313	XM_006260660.1	nuclear receptor subfamily 5 group A member 2-like	XLOC_007516	LOC102560835	-0.827779	0.00472648	XM_006265759.1	monocarboxylate transporter 2-like	XLOC_002554	ITGA11	1.50217	0.0026313	XM_006260446.1	integrin, alpha 11	XLOC_009391	LOC102566850	-1.21153	0.0026313	XM_006267730.1	FRAS1-related extracellular matrix protein 2-like	XLOC_011397	HSD11B2	0.928234	0.0026313	XM_006269835.1	hydroxysteroid (11-beta) dehydrogenase 2
XLOC_005977	LOC102562785	0.868822	0.0026313	XM_006264168.1	mucin-4-like	XLOC_017840	MYBL2	-0.817195	0.0026313	XM_006276553.1	v-myb avian myeloblastosis viral oncogene homolog-like 2	XLOC_019688	LOC102568737	1.50187	0.00984736	XR_363851.1	uncharacterized LOC102568737	XLOC_018611	LOC102575816	-1.1998	0.0026313	XM_006277341.1	mitogen-activated protein kinase 4-like	XLOC_010513	SLC23A1	0.914705	0.0026313	XM_006268887.1	solute carrier family 23 (ascorbic acid transporter), member 1
XLOC_003318	LOC102577358	0.865993	0.0026313	XM_006261267.1	duplex and mab-3 related transcription factor 3-like	XLOC_015471	SULF1	-0.816934	0.0026313	XM_006274147.1	sulfatase 1	XLOC_011463	CSRP2	1.48667	0.0026313	XM_006269901.1	cysteine and glycine-rich protein 2	XLOC_016867	LOC102570362	-1.19303	0.0026313	XM_006275551.1	3 beta-hydroxysteroid dehydrogenase/Delta 5-->4-isomerase-like	XLOC_001686	RET	0.909672	0.00472648	XM_006259549.1	ret proto-oncogene
XLOC_015178	LOC102560270	0.862135	0.0026313	XM_006273834.1	methylcrotonoyl-CoA carboxylase beta chain, mitochondrial-like	XLOC_019982	NMRK2	-0.80454	0.0026313	XM_006278682.1	nicotinamide riboside kinase 2	XLOC_000292	TEX11	1.47211	0.0026313	XM_006258071.1	testis expressed 11	XLOC_016831	FRAS1	-1.18911	0.0026313	XM_006275515.1	Fraser syndrome 1	XLOC_001517	LOC102568516	0.901996	0.0026313	XM_006259359.1	glycine amidinotransferase, mitochondrial-like
XLOC_019770	BCL6	0.860564	0.0026313	XM_006278487.1	B-cell CLL/lymphoma 6, transcript variant X1	XLOC_003210	SLC5A8	-0.800342	0.0026313	XM_006261167.1	solute carrier family 5 (sodium/monocarboxylate cotransporter), member 8	XLOC_006634	ENTPD2	1.46939	0.0026313	XM_006264847.1	ectonucleoside triphosphate diphosphohydrolase 2	XLOC_011163	LOC102565377	-1.18253	0.0026313	XM_006269585.1	serotriflin-like	XLOC_002973	DBH	0.890462	0.0026313	XM_006260879.1	dopamine beta-hydroxylase (dopamine beta-monooxygenase)
XLOC_003796	MYO18B	0.855581	0.0026313	XM_006261765.1	myosin XVIIIB	XLOC_014075	SLC5A10	-0.791707	0.0026313	XM_006272714.1	solute carrier family 5 (sodium/sugar cotransporter), member 10, transcript variant X1	XLOC_019721	HOXC10	1.46583	0.00472648	XM_006278447.1	homeobox C10	XLOC_015651	LOC102563772,LOC102564001	-1.18091	0.00657051	XM_006274340.1, XM_006274341.1	fatty acyl-CoA hydrolase precursor, medium chain-like, liver carboxylesterase-like	XLOC_005942	GAP43	0.886472	0.0026313	XM_006264120.1	growth associated protein 43
XLOC_018611	LOC102575816	0.837982	0.0026313	XM_006277341.1	mitogen-activated protein kinase 4-like	XLOC_002641	GPX3	-0.791594	0.0026313	XM_006260571.1	glutathione peroxidase 3 (plasma)	XLOC_013143	LOC102567788	1.46474	0.0026313	XM_006271712.1	calretinin-like	XLOC_000414	PDE1C	-1.17863	0.0026313	XM_006258197.1	phosphodiesterase 1C, calmodulin-dependent 70kDa	XLOC_008690	SLC5A1	0.87849	0.0026313	XM_006266970.1	solute carrier family 5 (sodium/glucose cotransporter), member 1, transcript variant X1
XLOC_003273	PRELP	0.826725	0.0026313	XM_006261224.1	proline/arginine-rich end leucine-rich repeat protein	XLOC_009005	LOC102569324	-0.784037	0.0026313	XM_006267352.1	vitamin D3 hydroxylase-associated protein-like	XLOC_017835	HEMGN	1.46247	0.0026313	XM_006276548.1	hemogen, transcript variant X1	XLOC_010503	LRP2	-1.1765	0.0026313	XM_006268878.1	low density lipoprotein receptor-related protein 2	XLOC_006416	LOC102561391	0.875089	0.00472648	XM_006264660.1	peripherin-like
XLOC_003061	MFSD4	0.82138	0.0026313	XM_006261001.1	major facilitator superfamily domain containing 4	XLOC_004313	CNN1	-0.774252	0.00984736	XM_006262326.1	calponin 1, basic, smooth muscle	XLOC_014376	LOC102573435	1.46204	0.0026313	XR_363493.1	uncharacterized LOC102573435	XLOC_001517	LOC102568516	-1.17559	0.0026313	XM_006259359.1	glycine amidinotransferase, mitochondrial-like	XLOC_005818	PTPRR	0.873284	0.0026313	XM_006263984.1	protein tyrosine phosphatase, receptor type, R
XLOC_006802	LOC102573570	0.818442	0.0026313	XM_006265015.1	solute carrier family 22 member 6-A-like	XLOC_016457	PCBP4	-0.773862	0.00472648	XM_006275137.1	poly(rC) binding protein 4	XLOC_006771	ZNF541	1.45063	0.0026313	XM_006264947.1	zinc finger protein 541	XLOC_007300	ARAP2	-1.16212	0.0026313	XM_006265523.1	ArfGAP with RhoGAP domain, ankyrin repeat and PH domain 2	XLOC_001463	LOC102574572	0.867214	0.0026313	XM_006259299.1	somatostatin-2-like
XLOC_004416	LOC102563884	0.797567	0.0026313	XM_006262449.1	polycystin-1-like	XLOC_006860	LOC102569158	-0.758214	0.00472648	XM_006265079.1	protein Wnt-11-like, transcript variant X2	XLOC_019338	TAGLN	1.44459	0.0026313	XM_006278069.1	transgelin	XLOC_014252	SLC6A18	-1.15658	0.0026313	XM_006272902.1	solute carrier family 6 (neutral amino acid transporter), member 18	XLOC_008095	G6PC	0.859403	0.0026313	XM_006266359.1	glucose-6-phosphatase, catalytic subunit
XLOC_018070	LOC102574081	0.797091	0.0026313	XM_006276772.1	chromosome unknown open reading frame, human C1orf63	XLOC_002330	LOC102575357	-0.757636	0.0026313	XM_006260196.1	argininosuccinate lyase-like	XLOC_001359	LOC102565488	1.43545	0.0026313	XM_006259176.1	tubulin alpha-3 chain-like	XLOC_003709	LOC102576203	-1.14638	0.00824192	XM_006261672.1	aryl hydrocarbon receptor-like	XLOC_019823	LOC102564018	0.846364	0.0026313	XM_006278540.1	cysteine-rich venom protein helothermine-like
XLOC_002123	NTNG2	0.796078	0.0026313	XM_006259990.1	netrin G2	XLOC_002638	SYNPO	-0.740272	0.0026313	XM_006260565.1	synaptopodin	XLOC_017357	PDLIM3	1.42847	0.0026313	XM_006276044.1	PDZ and LIM domain 3, transcript variant X1	XLOC_003796	MYO18B	-1.14488	0.0026313	XM_006261765.1	myosin XVIIIB	XLOC_006802	LOC102573570	0.845658	0.0026313	XM_006265015.1	solute carrier family 22 member 6-A-like
XLOC_002748	SLC5A12	0.791544	0.0026313	XM_006260672.1	solute carrier family 5 (sodium/monocarboxylate cotransporter), member 12	XLOC_000564	LOC102565100	-0.733435	0.0026313	XM_006258355.1	heart- and neural crest derivatives-expressed protein 2-like	XLOC_013173	LOC102558340	1.42616	0.0026313	XM_006271749.1	tubulin beta-6 chain-like	XLOC_007821	PPP1R12B	-1.14479	0.00824192	XM_006266086.1	protein phosphatase 1, regulatory subunit 12B	XLOC_014833	SRGN	0.839887	0.0026313	XM_006273478.1	serglycin
XLOC_008224	LOC102562949	0.791241	0.0026313	XM_006266498.1	ammonium transporter Rh type B-B-like	XLOC_001463	LOC102574572	-0.731911	0.00824192	XM_006259299.1	somatostatin-2-like	XLOC_012997	SLC4A1	1.4183	0.0026313	XM_006271577.1	solute carrier family 4 (anion exchanger), member 1	XLOC_015961	ADAM28	-1.14313	0.0026313	XM_006274644.1	ADAM metallopeptidase domain 28	XLOC_017872	PCK1	0.837968	0.0026313	XM_006276591.1	phosphoenolpyruvate carboxykinase 1 (soluble)
XLOC_007647	LOC102572713	0.783364	0.00472648	XM_006265890.1	prolactin-releasing peptide receptor-like	XLOC_018671	THBS2	-0.730385	0.0026313	XM_006277394.1	thrombospondin 2, transcript variant X1	XLOC_019900	TIMP1	1.40086	0.0026313	XM_006278610.1	TIMP metallopeptidase inhibitor 1	XLOC_002083	SETBP1	-1.13635	0.0026313	XM_006259959.1	SET binding protein 1, transcript variant X1	XLOC_011267	LOC102572104	0.824375	0.0026313	XM_006269693.1	reticulon-1-A-like, transcript variant X3
XLOC_003026	ID4	0.775759	0.00824192	XM_006260955.1	inhibitor of DNA binding 4, dominant negative helix-loop-helix protein	XLOC_006767	LOC102574741	-0.724143	0.0026313	XM_006264941.1	homeobox protein meis3-B-like	XLOC_009875	ITGA2B	1.39339	0.0026313	XM_006268239.1	integrin, alpha 2b (platelet glycoprotein IIb of IIb/IIIa complex, antigen CD41)	XLOC_017000	LOC102563625	-1.11742	0.0026313	XM_006275682.1	cGMP-dependent 3',5'-cyclic phosphodiesterase-like	XLOC_014075	SLC5A10	0.821236	0.0026313	XM_006272714.1	solute carrier family 5 (sodium/sugar cotransporter), member 10, transcript variant X1
XLOC_014240	LOC102559116	0.765446	0.00657051	XM_006272882.1	chromosome unknown open reading frame, human C10orf90	XLOC_017801	APOC1	-0.692169	0.0026313	XM_006276513.1	apolipoprotein C-I	XLOC_004860	LOC102574734	1.3894	0.0026313	XM_006262895.1	procollagen C-endopeptidase enhancer 1-like	XLOC_006276	MTTP	-1.11251	0.00472648	XM_006264499.1	microsomal triglyceride transfer protein	XLOC_007107	UPK3A	0.814603	0.0026313	XM_006265339.1	uroplakin 3A
XLOC_008286	LOC102559326	0.763778	0.0026313	XM_006266561.1	neuroblast differentiation-associated protein AHNAK-like	XLOC_001868	LOC102562999	-0.691292	0.0026313	XM_006259743.1	dehydrogenase/reductase SDR family member 4-like	XLOC_002987	PIWIL1	1.37869	0.0026313	XM_006260910.1	piwi-like RNA-mediated gene silencing 1	XLOC_007725	LOC102573022	-1.10948	0.0026313	XM_006265973.1	protein sidekick-1-like	XLOC_018099	NEFL	0.812037	0.0026313	XM_006276810.1	neurofilament, light polypeptide
XLOC_005663	LOC102575135	0.756231	0.0026313	XM_006263807.1	ammonium transporter Rh type C-like	XLOC_015734	SHISA2	-0.687663	0.0026313	XM_006274427.1	shisa family member 2	XLOC_017690	WIF1	1.36309	0.0026313	XM_006276396.1	WNT inhibitory factor 1	XLOC_018116	SOAT1	-1.10661	0.0026313	XM_006276828.1	sterol O-acyltransferase 1	XLOC_011483	MBNL3	0.810696	0.00472648	XM_006269919.1	muscleblind-like splicing regulator 3, transcript variant X1
XLOC_008408	CALB1	0.746303	0.0026313	XM_006266690.1	calbindin 1, 28kDa	XLOC_008801	LOC102572026	-0.686688	0.00472648	XM_006267109.1	GDNF family receptor alpha-4-like	XLOC_010654	GATA1	1.35916	0.0026313	XM_006269039.1	GATA binding protein 1 (globin transcription factor 1)	XLOC_018864	LOC102559287	-1.10634	0.0026313	XM_006277586.1	transmembrane protein FAM155B-like, transcript variant X1	XLOC_015057	LOC102568110	0.799365	0.0026313	XM_006273705.1	acyl-coenzyme A synthetase ACSM4, mitochondrial-like
XLOC_005713	AAED1	0.729435	0.0026313	XM_006263861.1	AhpC/TSA antioxidant enzyme domain containing 1	XLOC_012970	DECR2	-0.686219	0.0026313	XM_006271539.1	2,4-dienoyl CoA reductase 2, peroxisomal	XLOC_001311	FMO1	1.34397	0.0026313	XM_006259132.1	flavin containing monooxygenase 1, transcript variant X2	XLOC_014729	LOC102565465	-1.09092	0.00984736	XM_006273378.1	L-amino-acid oxidase-like	XLOC_008706	CADPS	0.799055	0.0026313	XM_006267004.1	Ca++-dependent secretion activator
XLOC_013532	MRPL34	0.728785	0.0026313	XM_006272137.1	mitochondrial ribosomal protein L34	XLOC_000771	FRZB	-0.684187	0.0026313	XM_006258581.1	frizzled-related protein	XLOC_002641	GPX3	1.33646	0.0026313	XM_006260571.1	glutathione peroxidase 3 (plasma)	XLOC_006616	UTRN	-1.07962	0.0026313	XM_006264831.1	utrophin	XLOC_013828	LOC102573123	0.795037	0.0026313	XM_006272455.1	transcription factor SOX-9-like
XLOC_015465	LACTB2	0.708047	0.00657051	XM_006274141.1	lactamase, beta 2	XLOC_004236	COL12A1	-0.683697	0.0026313	XM_006262249.1	collagen, type XII, alpha 1	XLOC_000984	LMOD1	1.33208	0.0026313	XM_006258800.1	leiomodin 1 (smooth muscle)	XLOC_011397	HSD11B2	-1.07906	0.0026313	XM_006269835.1	hydroxysteroid (11-beta) dehydrogenase 2	XLOC_019137	C7	0.794632	0.0026313	XM_006277876.1	complement component 7
XLOC_016521	P2RX5	0.701545	0.00472648	XM_006275202.1	purinergic receptor P2X, ligand-gated ion channel, 5	XLOC_012939	LOC102557733	-0.678463	0.0026313	XM_006271508.1	fibrillin-2-like	XLOC_007861	PIWIL4	1.31241	0.0026313	XM_006266116.1	piwi-like RNA-mediated gene silencing 4	XLOC_014934	LOC102576022	-1.07893	0.0026313	XM_006273577.1	parathyroid hormone/parathyroid hormone-related peptide receptor-like	XLOC_001658	APOA1	0.787177	0.0026313	XM_006259520.1	apolipoprotein A-I
XLOC_019852	IFRD1	0.692832	0.0026313	XM_006278568.1	interferon-related developmental regulator 1, transcript variant X2	XLOC_015551	UHRF1	-0.674576	0.0026313	XM_006274236.1	ubiquitin-like with PHD and ring finger domains 1	XLOC_014705	AMHR2	1.30659	0.0026313	XM_006273345.1	anti-Mullerian hormone receptor, type II	XLOC_016487	TFAP2B	-1.06106	0.0026313	XM_006275167.1	transcription factor AP-2 beta (activating enhancer binding protein 2 beta), transcript variant X3	XLOC_011453	LOC102576383	0.786474	0.00657051	XR_363324.1	uncharacterized LOC102576383
XLOC_014354	KCNJ16	0.690854	0.0026313	XM_006273002.1	potassium inwardly-rectifying channel, subfamily J, member 16	XLOC_001405	FBLN5	-0.670623	0.00984736	XM_006259232.1	fibulin 5, transcript variant X2	XLOC_000903	PLP1	1.30452	0.0026313	XM_006258708.1	proteolipid protein 1, transcript variant X1	XLOC_015165	PLA2R1	-1.05547	0.0026313	XM_006273824.1	phospholipase A2 receptor 1, 180kDa	XLOC_004662	SLC18A2	0.777203	0.00984736	XM_006262699.1	solute carrier family 18 (vesicular monoamine transporter), member 2
XLOC_015969	CLU	0.686298	0.0026313	XM_006274651.1	clusterin	XLOC_001565	MYLK	-0.669272	0.0026313	XM_006259414.1	myosin light chain kinase	XLOC_011496	INHBB	1.30285	0.0026313	XM_006269944.1	inhibin, beta B	XLOC_011510	KIF24	-1.05263	0.0026313	XM_006269964.1	kinesin family member 24	XLOC_003127	TMEM27	0.767313	0.0026313	XM_006261086.1	transmembrane protein 27
XLOC_013007	ACE	0.670717	0.0026313	XM_006271571.1	angiotensin I converting enzyme	XLOC_013636	LOC102560955	-0.65865	0.0026313	XM_006272242.1	protein NEL-like	XLOC_004313	CNN1	1.29505	0.0026313	XM_006262326.1	calponin 1, basic, smooth muscle	XLOC_013008	TANC2	-1.05213	0.0026313	XM_006271573.1	tetratricopeptide repeat, ankyrin repeat and coiled-coil containing 2	XLOC_017473	UHMK1	0.761505	0.0026313	XM_006276174.1	U2AF homology motif (UHM) kinase 1
XLOC_013531	BABAM1	0.659062	0.0026313	XM_006272118.1	BRISC and BRCA1 A complex member 1	XLOC_006353	PTRF	-0.638575	0.0026313	XM_006264575.1	polymerase I and transcript release factor	XLOC_012067	CTGF	1.28106	0.0026313	XM_006270533.1	connective tissue growth factor	XLOC_003210	SLC5A8	-1.03912	0.0026313	XM_006261167.1	solute carrier family 5 (sodium/monocarboxylate cotransporter), member 8	XLOC_003591	DOT1L	0.758289	0.0026313	XM_006261554.1	DOT1-like histone H3K79 methyltransferase, transcript variant X1
XLOC_014704	SP1	0.658673	0.00472648	XM_006273344.1	Sp1 transcription factor	XLOC_010264	LOC102572032	-0.633544	0.00472648	XM_006268644.1	platelet-derived growth factor D-like	XLOC_015259	LOC102562273	1.27531	0.0026313	XR_363545.1	uncharacterized LOC102562273	XLOC_007671	ARHGEF17	-1.03678	0.0026313	XM_006265912.1	Rho guanine nucleotide exchange factor (GEF) 17	XLOC_005579	SERINC5	0.749085	0.0026313	XM_006263715.1	serine incorporator 5
XLOC_018582	NBEAL2	0.657045	0.0026313	XM_006277313.1	neurobeachin-like 2	XLOC_003305	RASL11B	-0.633371	0.00657051	XM_006261252.1	RAS-like, family 11, member B	XLOC_013166	APCDD1L	1.26685	0.0026313	XM_006271755.1	adenomatosis polyposis coli down-regulated 1-like	XLOC_003648	SLC22A16	-1.03116	0.0026313	XM_006261622.1	solute carrier family 22 (organic cation/carnitine transporter), member 16	XLOC_002556	CALML4	0.743699	0.0026313	XM_006260456.1	calmodulin-like 4
XLOC_017425	ESPNL	0.652711	0.0026313	XM_006276123.1	espin-like	XLOC_019177	HOXB3	-0.623192	0.0026313	XM_006277919.1	homeobox B3	XLOC_009637	MYCL	1.26419	0.0026313	XM_006267966.1	v-myc avian myelocytomatosis viral oncogene lung carcinoma derived homolog	XLOC_001504	LOC102565177	-1.02907	0.0026313	XM_006259345.1	inosine-uridine preferring nucleoside hydrolase-like	XLOC_002692	LOC102575737	0.73775	0.0026313	XM_006260622.1	cytochrome P450 11B, mitochondrial-like
XLOC_010069	PKD1	0.646985	0.00824192	XM_006268435.1	polycystic kidney disease 1 (autosomal dominant)	XLOC_001112	LOC102563319	-0.613163	0.0026313	XM_006258919.1	dehydrogenase/reductase SDR family member 1-like	XLOC_018671	THBS2	1.25885	0.0026313	XM_006277394.1	thrombospondin 2, transcript variant X1	XLOC_017582	DUOX2	-1.02757	0.0026313	XM_006276282.1	dual oxidase 2	XLOC_010738	LOC102575314	0.73066	0.0026313	XM_006269131.1	steroid 21-hydroxylase-like
XLOC_000925	ROBO3	0.645176	0.0026313	XM_006258733.1	roundabout, axon guidance receptor, homolog 3 (Drosophila)	XLOC_016348	PAX8	-0.612359	0.00984736	XM_006275027.1	paired box 8	XLOC_015969	CLU	1.25019	0.0026313	XM_006274651.1	clusterin	XLOC_007017	SCRN1	-1.02654	0.0026313	XM_006265245.1	secernin 1	XLOC_001313	LOC102575660	0.730459	0.0026313	XM_006259135.1	dimethylaniline monooxygenase [N-oxide-forming] 1-like, transcript variant X3
XLOC_013843	DCUN1D2	0.644421	0.00472648	XM_006272469.1	DCN1, defective in cullin neddylation 1, domain containing 2, transcript variant X1	XLOC_015530	SPAG5	-0.596723	0.00657051	XM_006274223.1	sperm associated antigen 5	XLOC_013268	LOC102564068	1.24784	0.0026313	XM_006271857.1	aurora kinase B-like	XLOC_020027	TET3	-1.0177	0.0026313	XM_006278741.1	tet methylcytosine dioxygenase 3	XLOC_010742	LOC102576539	0.729601	0.0026313	XM_006269136.1	zona pellucida sperm-binding protein 3-like
XLOC_003589	LOC102566435	0.638033	0.0026313	XM_006261548.1	small EDRK-rich factor 1-like	XLOC_011181	CTH	-0.583838	0.00657051	XM_006269606.1	cystathionase (cystathionine gamma-lyase)	XLOC_020001	LOC102567971	1.23912	0.0026313	XM_006278707.1	steroid 17-alpha-hydroxylase/17,20 lyase-like	XLOC_014075	SLC5A10	-1.01648	0.0026313	XM_006272714.1	solute carrier family 5 (sodium/sugar cotransporter), member 10, transcript variant X1	XLOC_007888	STAR	0.720041	0.0026313	XM_006266133.1	steroidogenic acute regulatory protein
XLOC_004573	USP33	0.630955	0.00984736	XM_006262624.1	ubiquitin specific peptidase 33	XLOC_000678	UCHL1	-0.582543	0.00472648	XM_006258484.1	ubiquitin carboxyl-terminal esterase L1 (ubiquitin thiolesterase)	XLOC_019739	NFE2	1.23829	0.0026313	XM_006278456.1	nuclear factor, erythroid 2	XLOC_006223	ALDH8A1	-1.01365	0.0026313	XM_006264434.1	aldehyde dehydrogenase 8 family, member A1, transcript variant X2	XLOC_007714	LOC102570482	0.707882	0.0026313	XM_006265963.1	cytochrome P450 3A21-like
XLOC_014705	AMHR2	0.630733	0.00472648	XM_006273345.1	anti-Mullerian hormone receptor, type II	XLOC_010513	SLC23A1	-0.579574	0.00984736	XM_006268887.1	solute carrier family 23 (ascorbic acid transporter), member 1	XLOC_002852	CHRD	1.20197	0.0026313	XM_006260789.1	chordin	XLOC_019410	LOC102558530	-1.00062	0.0026313	XM_006278126.1	myelin and lymphocyte protein-like, transcript variant X2	XLOC_018173	FKBP5	0.691252	0.0026313	XM_006276891.1	FK506 binding protein 5
XLOC_010354	PCYOX1	0.622751	0.00984736	XM_006268735.1	prenylcysteine oxidase 1	XLOC_002026	NDUFA6	-0.574003	0.00657051	XM_006259892.1	NADH dehydrogenase (ubiquinone) 1 alpha subcomplex, 6, 14kDa	XLOC_011416	ACTA1	1.1927	0.0026313	XM_006269852.1	actin, alpha 1, skeletal muscle	XLOC_008919	RASAL2	-0.992566	0.0026313	XM_006267273.1	RAS protein activator like 2	XLOC_002016	SLC25A15	0.685037	0.00657051	XM_006259877.1	solute carrier family 25 (mitochondrial carrier; ornithine transporter) member 15
XLOC_011287	ATP6V0D2	0.615497	0.00824192	XM_006269712.1	ATPase, H+ transporting, lysosomal 38kDa, V0 subunit d2	XLOC_004033	SLIT3	-0.555284	0.00657051	XM_006262024.1	slit homolog 3 (Drosophila)	XLOC_012510	NCAN	1.18803	0.0026313	XM_006271033.1	neurocan	XLOC_005298	AFF4	-0.984141	0.0026313	XM_006263400.1	AF4/FMR2 family, member 4	XLOC_008171	ARG2	0.683808	0.00824192	XM_006266445.1	arginase 2
XLOC_017330	LOC102566095	0.614991	0.0026313	XR_363683.1	uncharacterized LOC102566095	XLOC_015323	LOC102557886	-0.540377	0.00984736	XM_006273984.1	chromosome unknown open reading frame, human C11orf54	XLOC_015124	PSAT1	1.17627	0.0026313	XM_006273773.1	phosphoserine aminotransferase 1, transcript variant X1	XLOC_015035	LOC102568567	-0.983428	0.0026313	XM_006273707.1	uncharacterized LOC102568567	XLOC_018203	CLCNKB	0.679683	0.0026313	XM_006276925.1	chloride channel, voltage-sensitive Kb
XLOC_015567	LAMA2	0.613564	0.0026313	XM_006274252.1	laminin, alpha 2	XLOC_017563	GLB1L2	-0.517659	0.00984736	XM_006276262.1	galactosidase, beta 1-like 2	XLOC_000614	PRSS35	1.17392	0.0026313	XM_006258407.1	protease, serine, 35	XLOC_001438	SOGA1	-0.982974	0.0026313	XM_006259266.1	suppressor of glucose, autophagy associated 1	XLOC_015376	LOC102571448	0.655527	0.0026313	XM_006274041.1	cytochrome P450 4B1-like
XLOC_007382	LOC102561850	0.611271	0.00657051	XM_006265601.1	A.superbus venom factor 1-like							XLOC_016496	FBLN2	1.17067	0.0026313	XM_006275174.1	fibulin 2	XLOC_009514	LOC102561484	-0.982278	0.0026313	XM_006267878.1	potassium-transporting ATPase alpha chain 2-like	XLOC_005967	LOC102577145	0.6546	0.00472648	XM_006264145.1	D-beta-hydroxybutyrate dehydrogenase, mitochondrial-like
XLOC_009514	LOC102561484	0.609152	0.00472648	XM_006267878.1	potassium-transporting ATPase alpha chain 2-like							XLOC_011442	LOC102562725	1.16968	0.00472648	XM_006269898.1	angiopoietin-2-like	XLOC_001247	TTLL9	-0.976038	0.0026313	XM_006259082.1	tubulin tyrosine ligase-like family, member 9	XLOC_013605	SLC4A4	0.651949	0.0026313	XM_006272210.1	solute carrier family 4 (sodium bicarbonate cotransporter), member 4
XLOC_011598	CAPSL	0.600169	0.0026313	XM_006270040.1	calcyphosine-like							XLOC_008285	SLC6A9	1.16799	0.00657051	XM_006266560.1	solute carrier family 6 (neurotransmitter transporter, glycine), member 9	XLOC_012533	INSR	-0.974309	0.0026313	XM_006271026.1	insulin receptor	XLOC_011994	EHHADH	0.62667	0.00472648	XM_006270453.1	enoyl-CoA, hydratase/3-hydroxyacyl CoA dehydrogenase
XLOC_009799	PHKA1	0.599271	0.00657051	XM_006268154.1	phosphorylase kinase, alpha 1 (muscle)							XLOC_004652	LOC102565041	1.16781	0.0026313	XM_006262695.1	apelin receptor A-like	XLOC_017151	DICER1	-0.971337	0.0026313	XM_006275829.1	dicer 1, ribonuclease type III	XLOC_008801	LOC102572026	0.626402	0.00984736	XM_006267109.1	GDNF family receptor alpha-4-like
XLOC_013747	SDPR	0.595072	0.0026313	XM_006272372.1	serum deprivation response							XLOC_004200	LOC102567125	1.16458	0.0026313	XM_006262206.1	ribonuclease-like	XLOC_017539	CBX6	-0.969541	0.0026313	XM_006276239.1	chromobox homolog 6	XLOC_008160	LOC102567071	0.617021	0.00824192	XM_006266432.1	pleckstrin-2-like
XLOC_009597	LOC102561020	0.589058	0.00824192	N/A	CUB and sushi domain-containing protein 1-like							XLOC_015578	SRXN1	1.16062	0.00824192	XM_006274258.1	sulfiredoxin 1	XLOC_000916	ELOVL7	-0.969404	0.0026313	XM_006258721.1	ELOVL fatty acid elongase 7, transcript variant X2	XLOC_010986	TUBB3	0.613965	0.0026313	XM_006269387.1	tubulin, beta 3 class III
XLOC_010197	PNRC1	0.582874	0.00472648	XM_006268567.1	proline-rich nuclear receptor coactivator 1							XLOC_011428	PTPRZ1	1.15945	0.0026313	XM_006269867.1	protein tyrosine phosphatase, receptor-type, Z polypeptide 1	XLOC_009931	LRSAM1	-0.968882	0.0026313	XM_006268287.1	leucine rich repeat and sterile alpha motif containing 1	XLOC_007156	TSPAN9	0.606515	0.00657051	XM_006265390.1	tetraspanin 9, transcript variant X1
XLOC_011728	AHDC1	0.582498	0.00824192	XM_006270214.1	AT hook, DNA binding motif, containing 1							XLOC_013481	LOC102559263	1.1562	0.0026313	XM_006272068.1	hemoglobin subunit beta-like	XLOC_015249	LOC102559649	-0.967824	0.0026313	XM_006273913.1	voltage-dependent T-type calcium channel subunit alpha-1H-like	XLOC_016831	FRAS1	0.593068	0.00472648	XM_006275515.1	Fraser syndrome 1
XLOC_010818	ST6GALNAC2	0.582169	0.0026313	XM_006269266.1	ST6 (alpha-N-acetyl-neuraminyl-2,3-beta-galactosyl-1,3)-N-acetylgalactosaminide alpha-2,6-sialyltransferase 2							XLOC_015934	S100A10	1.15438	0.0026313	XM_006274615.1	S100 calcium binding protein A10	XLOC_000476	SALL3	-0.967539	0.0026313	XM_006258260.1	spalt-like transcription factor 3	XLOC_014444	CPE	0.592326	0.00472648	XM_006273085.1	carboxypeptidase E
XLOC_003053	FTCD	0.565521	0.00657051	XM_006260991.1	formimidoyltransferase cyclodeaminase							XLOC_003940	TNNI3	1.14376	0.0026313	XM_006261916.1	troponin I type 3 (cardiac)	XLOC_007787	TRERF1	-0.966986	0.0026313	XM_006266030.1	transcriptional regulating factor 1, transcript variant X4	XLOC_015438	LOC102569264	0.580375	0.00984736	XM_006274116.1	cytochrome P450 2D14-like
XLOC_012500	LOC102566935	inf	0.0026313	XM_006271052.1	collagen alpha-1(II) chain-like							XLOC_010569	CDH19	1.13972	0.00824192	XM_006268948.1	cadherin 19, type 2	XLOC_003640	LNPEP	-0.965433	0.0026313	XM_006261603.1	leucyl/cystinyl aminopeptidase	XLOC_017810	NDRG1	0.578885	0.00657051	XM_006276526.1	N-myc downstream regulated 1
XLOC_007526	LOC102563416	inf	0.00472648	XR_363102.1	uncharacterized LOC102563416							XLOC_013781	LOC102562818	1.13886	0.0026313	XM_006272414.1	sulfhydryl oxidase 1-like	XLOC_005469	TPPP	-0.965389	0.0026313	XM_006263589.1	tubulin polymerization promoting protein	XLOC_001357	TM4SF4	0.574679	0.00657051	XM_006259172.1	transmembrane 4 L six family member 4
												XLOC_006139	S100A13	1.13626	0.0026313	XM_006264341.1	S100 calcium binding protein A13	XLOC_009542	SLC6A15	-0.962674	0.00472648	XM_006267903.1	solute carrier family 6 (neutral amino acid transporter), member 15	XLOC_016580	LOC102558436	inf	0.0026313	XM_006275267.1	zinc finger protein 184-like
												XLOC_006327	LOC102570551	1.12957	0.0026313	XM_006264538.1	keratin, type I cytoskeletal 14-like	XLOC_010738	LOC102575314	-0.96209	0.0026313	XM_006269131.1	steroid 21-hydroxylase-like
												XLOC_015446	LOC102570898	1.12347	0.00657051	XM_006274122.1	endothelin-2-like	XLOC_017090	LOC102566880	-0.960127	0.0026313	XM_006275780.1	1-phosphatidylinositol 4,5-bisphosphate phosphodiesterase beta-1-like
												XLOC_002077	CRIP1	1.12346	0.0026313	XM_006259954.1	cysteine-rich protein 1 (intestinal)	XLOC_013836	LOC102575090	-0.956181	0.0026313	XM_006272460.1	insulin-like growth factor-binding protein 4-like
												XLOC_015418	LOC102563375	1.12112	0.0026313	XM_006274090.1	protein odd-skipped-related 1-like	XLOC_015629	LOC102565159	-0.95404	0.0026313	XM_006274346.1	cadherin-16-like
												XLOC_004684	COL11A1	1.1011	0.0026313	XM_006262736.1	collagen, type XI, alpha 1, transcript variant X3	XLOC_011673	LOC102559489	-0.953353	0.0026313	XM_006270130.1	neuropeptide-like protein C4orf48 homolog
												XLOC_019573	LOC102561818	1.09351	0.0026313	XM_006278306.1	class I histocompatibility antigen, Gogo-C*0203 alpha chain-like	XLOC_015729	SPATA13	-0.951759	0.0026313	XM_006274424.1	spermatogenesis associated 13
												XLOC_011709	LOC102568633	1.08776	0.0026313	XM_006270170.1	probable vesicular acetylcholine transporter-A-like	XLOC_016502	HIPK2	-0.947913	0.0026313	XM_006275178.1	homeodomain interacting protein kinase 2, transcript variant X2
												XLOC_011791	LOC102566081	1.08734	0.0026313	XM_006270235.1	beta-galactoside-binding lectin-like	XLOC_017513	SERPINB5	-0.947567	0.0026313	XM_006276212.1	serpin peptidase inhibitor, clade B (ovalbumin), member 5
												XLOC_001405	FBLN5	1.08029	0.0026313	XM_006259232.1	fibulin 5, transcript variant X2	XLOC_019530	LOC102569279	-0.946946	0.0026313	XM_006278253.1	kelch-like protein 14-like
												XLOC_013332	MDGA1	1.07856	0.0026313	XM_006271918.1	MAM domain containing glycosylphosphatidylinositol anchor 1	XLOC_005540	AGR2	-0.94494	0.0026313	XM_006263670.1	anterior gradient 2
												XLOC_004826	RHBDL1	1.07583	0.00824192	XM_006262887.1	rhomboid, veinlet-like 1 (Drosophila)	XLOC_016988	LOC102560798	-0.943218	0.00984736	XM_006275670.1	chromosome unknown open reading frame, human C1orf116
												XLOC_013480	LOC102559498	1.0757	0.0026313	XM_006272069.1	hemoglobin subunit beta-like	XLOC_002162	CELSR2	-0.94234	0.0026313	XM_006260057.1	cadherin, EGF LAG seven-pass G-type receptor 2
												XLOC_003130	FIGF	1.07441	0.00657051	XM_006261078.1	c-fos induced growth factor (vascular endothelial growth factor D)	XLOC_016961	LOC102573916	-0.941604	0.0026313	XM_006275641.1	FRAS1-related extracellular matrix protein 2-like
												XLOC_016779	NBL1	1.0727	0.0026313	XM_006275456.1	neuroblastoma 1, DAN family BMP antagonist	XLOC_000408	PPP1R17	-0.937803	0.0026313	XM_006258196.1	protein phosphatase 1, regulatory subunit 17
												XLOC_001224	DCLRE1B	1.06926	0.0026313	XM_006259052.1	DNA cross-link repair 1B	XLOC_009667	KIF13B	-0.936626	0.0026313	XM_006268017.1	kinesin family member 13B
												XLOC_011490	LOC102570959	1.06692	0.0026313	XM_006269934.1	proactivator polypeptide-like	XLOC_007107	UPK3A	-0.933419	0.0026313	XM_006265339.1	uroplakin 3A
												XLOC_019865	FMNL1	1.05974	0.0026313	XM_006278588.1	formin-like 1	XLOC_003740	PKHD1	-0.932501	0.0026313	XM_006261706.1	polycystic kidney and hepatic disease 1 (autosomal recessive)
												XLOC_007754	TNMD	1.05253	0.0026313	XM_006265998.1	tenomodulin	XLOC_010097	LOC102568398	-0.930765	0.0026313	XM_006268477.1	sulfotransferase family cytosolic 1B member 1-like
												XLOC_004793	LOC102559075	1.05209	0.00472648	XM_006262837.1	endonuclease domain-containing 1 protein-like	XLOC_019206	LOC102567730	-0.930466	0.00657051	XM_006277946.1	leucine zipper putative tumor suppressor 3-like
												XLOC_000489	A2M	1.05026	0.0026313	XM_006258274.1	alpha-2-macroglobulin	XLOC_011597	PRLR	-0.928839	0.00472648	XM_006270038.1	prolactin receptor
												XLOC_017186	CRABP2	1.05009	0.0026313	XM_006275867.1	cellular retinoic acid binding protein 2	XLOC_012416	ARVCF	-0.920112	0.0026313	XM_006270920.1	armadillo repeat gene deleted in velocardiofacial syndrome
												XLOC_017270	LOC102573067	1.04684	0.0026313	XM_006275961.1	reticulon-4 receptor-like, transcript variant X2	XLOC_015361	KIAA1199	-0.919583	0.0026313	XM_006274026.1	KIAA1199 ortholog
												XLOC_010023	TGFB3	1.04069	0.0026313	XM_006268369.1	transforming growth factor, beta 3	XLOC_014060	MPRIP	-0.917965	0.0026313	XM_006272696.1	myosin phosphatase Rho interacting protein
												XLOC_018956	EBF3	1.03921	0.0026313	XM_006277689.1	early B-cell factor 3, transcript variant X1	XLOC_019197	PALMD	-0.917888	0.0026313	XM_006277941.1	palmdelphin
												XLOC_004764	LOC102577367	1.0329	0.0026313	XM_006262832.1	vitamin K epoxide reductase complex subunit 1-like protein 1-like	XLOC_015628	LOC102564925	-0.916376	0.0026313	XM_006274345.1	cadherin-16-like
												XLOC_010530	GLDC	1.0206	0.00824192	XM_006268906.1	glycine dehydrogenase (decarboxylating)	XLOC_014000	SLC15A1	-0.916197	0.0026313	XM_006272640.1	solute carrier family 15 (oligopeptide transporter), member 1
												XLOC_012479	TM6SF2	1.01843	0.0026313	XM_006271031.1	transmembrane 6 superfamily member 2	XLOC_006456	FGFR3	-0.915329	0.0026313	XM_006264671.1	fibroblast growth factor receptor 3, transcript variant X1
												XLOC_006593	LOC102560544	1.00736	0.0026313	XM_006264808.1	elongation factor 1-alpha-like	XLOC_012467	GRIA3	-0.904301	0.0026313	XM_006270988.1	glutamate receptor, ionotropic, AMPA 3
												XLOC_000656	COL1A2	0.997031	0.00472648	XM_006258452.1	collagen, type I, alpha 2	XLOC_012251	CA8	-0.900438	0.00824192	XM_006270727.1	carbonic anhydrase VIII
												XLOC_020042	CCND3	0.990611	0.0026313	XM_006278766.1	cyclin D3, transcript variant X3	XLOC_003155	CLDN8	-0.895774	0.0026313	XM_006261102.1	claudin 8
												XLOC_006353	PTRF	0.987075	0.0026313	XM_006264575.1	polymerase I and transcript release factor	XLOC_013813	RSF1	-0.888307	0.00657051	XM_006272444.1	remodeling and spacing factor 1
												XLOC_003288	PGM5	0.978815	0.0026313	XM_006261237.1	phosphoglucomutase 5	XLOC_013422	FREM1	-0.884607	0.00472648	XM_006272014.1	FRAS1 related extracellular matrix 1
												XLOC_010742	LOC102576539	0.976778	0.0026313	XM_006269136.1	zona pellucida sperm-binding protein 3-like	XLOC_016868	LOC102570591	-0.87956	0.0026313	XM_006275552.1	hydroxyacid oxidase 2-like
												XLOC_003490	F8	0.975585	0.0026313	XM_006261445.1	coagulation factor VIII, procoagulant component	XLOC_001523	TMPRSS9	-0.877162	0.00657051	XM_006259374.1	transmembrane protease, serine 9
												XLOC_015712	CLEC11A	0.971319	0.0026313	XM_006274395.1	C-type lectin domain family 11, member A	XLOC_013070	LOC102572576	-0.875411	0.0026313	XM_006271647.1	SH3 and multiple ankyrin repeat domains protein 3-like
												XLOC_002638	SYNPO	0.966539	0.0026313	XM_006260565.1	synaptopodin	XLOC_013013	OIT3	-0.868382	0.0026313	XM_006271585.1	oncoprotein induced transcript 3
												XLOC_015939	TDRKH	0.96085	0.0026313	XM_006274616.1	tudor and KH domain containing	XLOC_010884	NUDT4	-0.86514	0.0026313	XM_006269285.1	nudix (nucleoside diphosphate linked moiety X)-type motif 4
												XLOC_007678	LOC102561011	0.960341	0.0026313	XM_006265924.1	chromosome unknown open reading frame, human C2orf40	XLOC_008413	LOC102571256	-0.862393	0.0026313	XM_006266691.1	Y+L amino acid transporter 2-like
												XLOC_003332	ALAS2	0.956717	0.0026313	XM_006261290.1	aminolevulinate, delta-, synthase 2	XLOC_010126	LOC102576076	-0.861082	0.0026313	XM_006268502.1	long-chain fatty acid transport protein 6-like
												XLOC_004236	COL12A1	0.954814	0.0026313	XM_006262249.1	collagen, type XII, alpha 1	XLOC_008172	PLEKHH1	-0.860017	0.0026313	XM_006266446.1	pleckstrin homology domain containing, family H (with MyTH4 domain) member 1
												XLOC_014113	LOC102566241	0.951015	0.0026313	XM_006272754.1	beta-microseminoprotein-like	XLOC_002692	LOC102575737	-0.856411	0.0026313	XM_006260622.1	cytochrome P450 11B, mitochondrial-like
												XLOC_003868	LOC102559155	0.947277	0.00657051	XM_006261841.1	hemoglobin subunit pi-like	XLOC_004654	ATRNL1	-0.854548	0.0026313	XM_006262703.1	attractin-like 1
												XLOC_007647	LOC102572713	0.932013	0.0026313	XM_006265890.1	prolactin-releasing peptide receptor-like	XLOC_010298	OTOGL	-0.854334	0.00824192	XM_006268682.1	otogelin-like
												XLOC_011871	HTRA3	0.914469	0.0026313	XM_006270329.1	HtrA serine peptidase 3	XLOC_000810	LRCH1	-0.854012	0.0026313	XM_006258619.1	leucine-rich repeats and calponin homology (CH) domain containing 1
												XLOC_008932	ANGPTL1	0.908447	0.0026313	XM_006267260.1	angiopoietin-like 1, transcript variant X2	XLOC_015268	LOC102564300	-0.853121	0.00472648	XM_006273932.1	zinc finger protein 420-like
												XLOC_017840	MYBL2	0.906625	0.0026313	XM_006276553.1	v-myb avian myeloblastosis viral oncogene homolog-like 2	XLOC_016815	TOX3	-0.85044	0.00657051	XM_006275498.1	TOX high mobility group box family member 3
												XLOC_004488	PDGFRL	0.900279	0.0026313	XM_006262532.1	platelet-derived growth factor receptor-like	XLOC_015900	TMPRSS2	-0.849006	0.0026313	XM_006274584.1	transmembrane protease, serine 2
												XLOC_003318	LOC102577358	0.897108	0.0026313	XM_006261267.1	duplex and mab-3 related transcription factor 3-like	XLOC_018971	NTS	-0.848181	0.00984736	XM_006277702.1	neurotensin
												XLOC_001140	SOX10	0.889421	0.0026313	XM_006258955.1	SRY (sex determining region Y)-box 10	XLOC_000219	SETD1B	-0.847141	0.0026313	XM_006257979.1	SET domain containing 1B
												XLOC_012425	TBX1	0.88806	0.0026313	XM_006270926.1	T-box 1	XLOC_011483	MBNL3	-0.84638	0.00824192	XM_006269919.1	muscleblind-like splicing regulator 3, transcript variant X1
												XLOC_016570	LMF2	0.886322	0.0026313	XM_006275259.1	lipase maturation factor 2	XLOC_007175	LOC102573334	-0.84544	0.0026313	XM_006265415.1	low-density lipoprotein receptor-related protein 1-like
												XLOC_003006	LOC102574581	0.885573	0.0026313	XM_006260931.1	myosin-binding protein C, cardiac-type-like	XLOC_003870	TMEM8A	-0.84471	0.0026313	XM_006261846.1	transmembrane protein 8A
												XLOC_010013	LTBP2	0.869938	0.0026313	XM_006268352.1	latent transforming growth factor beta binding protein 2	XLOC_015627	RRAD	-0.843597	0.0026313	XM_006274317.1	Ras-related associated with diabetes
												XLOC_002817	OLFML3	0.865265	0.0026313	XM_006260738.1	olfactomedin-like 3	XLOC_017263	CEP170B	-0.839132	0.00824192	XM_006275950.1	centrosomal protein 170B
												XLOC_013828	LOC102573123	0.86373	0.0026313	XM_006272455.1	transcription factor SOX-9-like	XLOC_014605	DNAH5	-0.838285	0.0026313	XM_006273245.1	dynein, axonemal, heavy chain 5
												XLOC_015868	CPLX2	0.860145	0.0026313	XM_006274560.1	complexin 2	XLOC_015467	NCOA2	-0.832325	0.0026313	XM_006274142.1	nuclear receptor coactivator 2
												XLOC_003505	IGSF8	0.857623	0.0026313	XM_006261486.1	immunoglobulin superfamily, member 8	XLOC_017744	HNF1B	-0.828514	0.0026313	XM_006276470.1	HNF1 homeobox B
												XLOC_010027	GATA6	0.842737	0.0026313	XM_006268397.1	GATA binding protein 6	XLOC_018464	LOC102577417	-0.828428	0.00657051	XM_006277184.1	uncharacterized LOC102577417
												XLOC_001463	LOC102574572	0.84252	0.0026313	XM_006259299.1	somatostatin-2-like	XLOC_005933	LOC102568765	-0.827833	0.0026313	XM_006264113.1	membrane progestin receptor gamma-B-like
												XLOC_007534	CAV1	0.842093	0.0026313	XM_006265774.1	caveolin 1, caveolae protein, 22kDa	XLOC_003127	TMEM27	-0.827345	0.0026313	XM_006261086.1	transmembrane protein 27
												XLOC_006793	LOC102570785	0.840829	0.0026313	XM_006265005.1	sororin-B-like	XLOC_014069	ALKBH5	-0.82297	0.0026313	XM_006272739.1	alkB, alkylation repair homolog 5 (E. coli)
												XLOC_000370	C1QTNF5	0.836676	0.0026313	XM_006258146.1	C1q and tumor necrosis factor related protein 5	XLOC_009536	LRP6	-0.821242	0.00472648	XM_006267901.1	low density lipoprotein receptor-related protein 6
												XLOC_005010	MKX	0.830809	0.0026313	XM_006263075.1	mohawk homeobox	XLOC_006049	ME2	-0.82114	0.0026313	XM_006264229.1	malic enzyme 2, NAD(+)-dependent, mitochondrial
												XLOC_003129	PIR	0.821893	0.0026313	XM_006261077.1	pirin (iron-binding nuclear protein)	XLOC_010821	UBE2O	-0.820097	0.0026313	XM_006269268.1	ubiquitin-conjugating enzyme E2O
												XLOC_001152	LOC102573544	0.818196	0.0026313	XM_006258962.1	histone H1.0-like	XLOC_000950	MYO6	-0.818828	0.0026313	XM_006258755.1	myosin VI
												XLOC_003779	TDRD1	0.81708	0.00984736	XM_006261741.1	tudor domain containing 1	XLOC_008242	SACS	-0.817166	0.0026313	XM_006266543.1	spastic ataxia of Charlevoix-Saguenay (sacsin)
												XLOC_012223	LOC102570652	0.812274	0.0026313	XM_006270656.1	pyrroline-5-carboxylate reductase 2-like	XLOC_009803	SHROOM4	-0.812335	0.0026313	XM_006268158.1	shroom family member 4
												XLOC_016191	FTH1	0.811264	0.0026313	XM_006274888.1	ferritin, heavy polypeptide 1	XLOC_001466	CASZ1	-0.812226	0.0026313	XM_006259303.1	castor zinc finger 1
												XLOC_018060	LOC102575942	0.803803	0.0026313	XM_006276780.1	exostosin-1c-like	XLOC_017480	LOC102567033	-0.811644	0.0026313	XM_006276177.1	annexin A8-like
												XLOC_001649	KLF2	0.802007	0.0026313	XM_006259500.1	Kruppel-like factor 2	XLOC_020065	NELFA	-0.811144	0.00824192	XM_006278786.1	negative elongation factor complex member A
												XLOC_015352	LOC102567023	0.799708	0.0026313	XM_006274023.1	smoothelin-like protein 2-like	XLOC_009420	LOC102575542	-0.810987	0.0026313	XM_006267768.1	atrial natriuretic peptide receptor 3-like
												XLOC_010661	BGN	0.796594	0.0026313	XM_006269028.1	biglycan	XLOC_018095	NEFM	-0.810484	0.0026313	XM_006276809.1	neurofilament, medium polypeptide
												XLOC_008065	MCM7	0.793309	0.0026313	XM_006266319.1	minichromosome maintenance complex component 7	XLOC_008160	LOC102567071	-0.808883	0.0026313	XM_006266432.1	pleckstrin-2-like
												XLOC_012957	UPK1B	0.79193	0.0026313	XM_006271528.1	uroplakin 1B	XLOC_001760	STEAP1	-0.806438	0.0026313	XM_006259626.1	six transmembrane epithelial antigen of the prostate 1, transcript variant X2
												XLOC_009356	CDK2	0.791434	0.0026313	XM_006267664.1	cyclin-dependent kinase 2	XLOC_004476	DCBLD1	-0.806057	0.0026313	XM_006262521.1	discoidin, CUB and LCCL domain containing 1
												XLOC_006296	SFRP2	0.789148	0.0026313	XM_006264518.1	secreted frizzled-related protein 2	XLOC_014253	SLC6A19	-0.805942	0.0026313	XM_006272903.1	solute carrier family 6 (neutral amino acid transporter), member 19
												XLOC_004320	PDE4A	0.783751	0.0026313	XM_006262336.1	phosphodiesterase 4A, cAMP-specific, transcript variant X2	XLOC_019300	PARD3B	-0.799521	0.0026313	XM_006278032.1	par-3 family cell polarity regulator beta
												XLOC_001468	MMP23B	0.783182	0.00472648	XM_006259289.1	matrix metallopeptidase 23B	XLOC_007257	SORL1	-0.79934	0.00472648	XM_006265485.1	sortilin-related receptor, L(DLR class) A repeats containing
												XLOC_006214	MCM2	0.778091	0.0026313	XM_006264420.1	minichromosome maintenance complex component 2	XLOC_004141	LOC102570934	-0.79784	0.0026313	XM_006262135.1	lamin-B2-like
												XLOC_000426	LOC102569988	0.777905	0.0026313	XM_006258213.1	von Willebrand factor A domain-containing protein 7-like	XLOC_017473	UHMK1	-0.79636	0.0026313	XM_006276174.1	U2AF homology motif (UHM) kinase 1
												XLOC_017215	EMILIN1	0.774411	0.0026313	XM_006275898.1	elastin microfibril interfacer 1	XLOC_015652	LOC102564228	-0.796324	0.0026313	XM_006274342.1	fatty acyl-CoA hydrolase precursor, medium chain-like
												XLOC_014864	GINS4	0.774375	0.0026313	XM_006273517.1	GINS complex subunit 4 (Sld5 homolog)	XLOC_005967	LOC102577145	-0.794841	0.0026313	XM_006264145.1	D-beta-hydroxybutyrate dehydrogenase, mitochondrial-like
												XLOC_000158	LTBP4	0.772861	0.0026313	XM_006257901.1	latent transforming growth factor beta binding protein 4	XLOC_014184	LOC102566401	-0.794698	0.00824192	XM_006272833.1	uncharacterized LOC102566401
												XLOC_000204	UCP2	0.76918	0.0026313	XM_006257947.1	uncoupling protein 2 (mitochondrial, proton carrier)	XLOC_001449	GRIP1	-0.790163	0.00657051	XM_006259278.1	glutamate receptor interacting protein 1
												XLOC_018684	LOC102574402	0.766215	0.00824192	XM_006277413.1	GTP-binding protein Di-Ras2-like	XLOC_017842	SGK2	-0.789652	0.0026313	XM_006276556.1	serum/glucocorticoid regulated kinase 2, transcript variant X2
												XLOC_000591	DMTN	0.75882	0.0026313	XM_006258386.1	dematin actin binding protein, transcript variant X1	XLOC_017932	UNC80	-0.789139	0.00657051	XM_006276656.1	unc-80 homolog (C. elegans)
												XLOC_016571	NCAPH2	0.750318	0.00824192	XM_006275258.1	non-SMC condensin II complex, subunit H2	XLOC_011419	GPRIN3	-0.788041	0.00824192	XM_006269857.1	GPRIN family member 3
												XLOC_018048	LOC102568806	0.748082	0.0026313	XM_006276754.1	gamma-secretase subunit PEN-2-like	XLOC_000685	RBM47	-0.787563	0.0026313	XM_006258481.1	RNA binding motif protein 47
												XLOC_006673	LOC102561772	0.746032	0.0026313	XM_006264892.1	probable beta-D-xylosidase 5-like	XLOC_005087	LDB3	-0.78704	0.00472648	XM_006263158.1	LIM domain binding 3, transcript variant X2
												XLOC_000544	FILIP1L	0.740679	0.0026313	XM_006258334.1	filamin A interacting protein 1-like, transcript variant X3	XLOC_007693	FZD5	-0.784659	0.0026313	XM_006265941.1	frizzled family receptor 5
												XLOC_009126	LOC102560553	0.738396	0.0026313	XM_006267475.1	protein S100-A11-like	XLOC_005325	CDHR5	-0.782855	0.0026313	XM_006263422.1	cadherin-related family member 5
												XLOC_001940	LOC102558462	0.736898	0.0026313	XM_006259805.1	cytochrome b-245 light chain-like	XLOC_018724	LOC102564013	-0.776865	0.0026313	XM_006277452.1	regucalcin-like
												XLOC_009321	TIMELESS	0.736365	0.0026313	XM_006267655.1	timeless circadian clock	XLOC_004552	LOC102560535	-0.77615	0.0026313	XM_006262600.1	neuronal membrane glycoprotein M6-a-like
												XLOC_009174	THBD	0.73497	0.0026313	XM_006267522.1	thrombomodulin	XLOC_006944	HAAO	-0.774416	0.0026313	XM_006265160.1	3-hydroxyanthranilate 3,4-dioxygenase
												XLOC_000369	MCAM	0.724103	0.0026313	XM_006258155.1	melanoma cell adhesion molecule	XLOC_003551	LOC102576907	-0.770329	0.0026313	XM_006261508.1	sulfotransferase 1C1-like
												XLOC_005962	XXYLT1	0.722835	0.0026313	XM_006264142.1	xyloside xylosyltransferase 1	XLOC_019431	XDH	-0.769437	0.0026313	XM_006278147.1	xanthine dehydrogenase
												XLOC_003072	TP53	0.721103	0.0026313	XM_006261004.1	tumor protein p53, transcript variant X2	XLOC_016549	HNF4A	-0.768687	0.0026313	XM_006275220.1	hepatocyte nuclear factor 4, alpha
												XLOC_014037	DES	0.720268	0.0026313	XM_006272681.1	desmin	XLOC_013845	GRTP1	-0.767809	0.0026313	XM_006272474.1	growth hormone regulated TBC protein 1
												XLOC_017339	LTBP3	0.719241	0.0026313	XM_006276029.1	latent transforming growth factor beta binding protein 3	XLOC_016909	ARNT2	-0.765851	0.0026313	XM_006275591.1	aryl-hydrocarbon receptor nuclear translocator 2
												XLOC_008343	MYL9	0.717783	0.0026313	XM_006266633.1	myosin, light chain 9, regulatory	XLOC_003018	PROSER2	-0.763716	0.0026313	XM_006260945.1	proline and serine-rich protein 2
												XLOC_010818	ST6GALNAC2	0.714629	0.0026313	XM_006269266.1	ST6 (alpha-N-acetyl-neuraminyl-2,3-beta-galactosyl-1,3)-N-acetylgalactosaminide alpha-2,6-sialyltransferase 2	XLOC_011994	EHHADH	-0.75836	0.0026313	XM_006270453.1	enoyl-CoA, hydratase/3-hydroxyacyl CoA dehydrogenase
												XLOC_014444	CPE	0.712084	0.0026313	XM_006273085.1	carboxypeptidase E	XLOC_011067	GNE	-0.755711	0.0026313	XM_006269485.1	glucosamine (UDP-N-acetyl)-2-epimerase/N-acetylmannosamine kinase
												XLOC_014546	LOC102576325	0.710907	0.00824192	XM_006273179.1	serine/threonine-protein kinase PAK 1-like	XLOC_005527	LOC102561001	-0.755015	0.0026313	XM_006263661.1	vascular endothelial growth factor receptor kdr-like
												XLOC_004103	AQP1	0.708309	0.0026313	XM_006262096.1	aquaporin 1	XLOC_015057	LOC102568110	-0.754081	0.0026313	XM_006273705.1	acyl-coenzyme A synthetase ACSM4, mitochondrial-like
												XLOC_015397	CREB3L1	0.70746	0.0026313	XM_006274069.1	cAMP responsive element binding protein 3-like 1	XLOC_011839	MAOB	-0.753605	0.0026313	XM_006270299.1	monoamine oxidase B
												XLOC_003305	RASL11B	0.706685	0.0026313	XM_006261252.1	RAS-like, family 11, member B	XLOC_000498	WNK1	-0.750552	0.0026313	XM_006258294.1	WNK lysine deficient protein kinase 1
												XLOC_003047	LOC102566120	0.701787	0.00984736	XM_006260983.1	protein FAM49A-like	XLOC_015444	TRPM6	-0.749231	0.0026313	XM_006274120.1	transient receptor potential cation channel, subfamily M, member 6
												XLOC_014047	TUBA4A	0.696872	0.0026313	XM_006272667.1	tubulin, alpha 4a	XLOC_001577	LOC102564479	-0.747566	0.0026313	XM_006259426.1	uncharacterized LOC102564479
												XLOC_000427	LOC102570217	0.689971	0.0026313	XM_006258214.1	von Willebrand factor A domain-containing protein 7-like	XLOC_007338	BCAR3	-0.74712	0.0026313	XM_006265558.1	breast cancer anti-estrogen resistance 3
												XLOC_003243	PRMT5	0.689427	0.0026313	XM_006261178.1	protein arginine methyltransferase 5, transcript variant X2	XLOC_017214	LOC102557978	-0.746819	0.00657051	XM_006275897.1	myeloid protein 1-like
												XLOC_019982	NMRK2	0.686608	0.00984736	XM_006278682.1	nicotinamide riboside kinase 2	XLOC_008876	LOC102574122	-0.746289	0.0026313	XM_006267205.1	cholesterol 24-hydroxylase-like
												XLOC_015643	CEBPA	0.686124	0.00472648	XM_006274301.1	CCAAT/enhancer binding protein (C/EBP), alpha	XLOC_001026	NFAT5	-0.744405	0.00657051	XM_006258822.1	nuclear factor of activated T-cells 5, tonicity-responsive, transcript variant X1
												XLOC_014701	COL2A1	0.684557	0.0026313	XM_006273339.1	collagen, type II, alpha 1, transcript variant X1	XLOC_005149	LOC102558703,LOC102558932	-0.742074	0.0026313	XM_006274341.1, XM_006263237.1	UDP-glucuronosyltransferase 1-1-like, UDP-glucuronosyltransferase 1-6-like
												XLOC_014143	AUP1	0.674179	0.0026313	XM_006272782.1	ancient ubiquitous protein 1	XLOC_006854	SPOCK2	-0.734619	0.0026313	XM_006265063.1	sparc/osteonectin, cwcv and kazal-like domains proteoglycan (testican) 2
												XLOC_005253	COL14A1	0.673823	0.0026313	XM_006263354.1	collagen, type XIV, alpha 1	XLOC_012354	CPEB4	-0.734598	0.0026313	XM_006270850.1	cytoplasmic polyadenylation element binding protein 4
												XLOC_013953	TAGLN2	0.669491	0.0026313	XM_006272585.1	transgelin 2	XLOC_012263	RASA4	-0.732744	0.0026313	XM_006270746.1	RAS p21 protein activator 4
												XLOC_003738	MCM3	0.667079	0.0026313	XM_006261703.1	minichromosome maintenance complex component 3	XLOC_014354	KCNJ16	-0.72795	0.0026313	XM_006273002.1	potassium inwardly-rectifying channel, subfamily J, member 16
												XLOC_007162	FOXM1	0.666459	0.0026313	XM_006265401.1	forkhead box M1	XLOC_015775	APOA2	-0.726687	0.0026313	XM_006274463.1	apolipoprotein A-II
												XLOC_006758	POLA2	0.664817	0.0026313	XM_006264969.1	polymerase (DNA directed), alpha 2, accessory subunit	XLOC_009481	LOC102571343	-0.725343	0.0026313	XM_006267837.1	guanidinoacetate N-methyltransferase A-like
												XLOC_000664	LMO2	0.663882	0.0026313	XM_006258461.1	LIM domain only 2 (rhombotin-like 1)	XLOC_011181	CTH	-0.719953	0.0026313	XM_006269606.1	cystathionase (cystathionine gamma-lyase)
												XLOC_010986	TUBB3	0.662759	0.00657051	XM_006269387.1	tubulin, beta 3 class III	XLOC_012944	LOC102558789	-0.719616	0.0026313	XM_006271512.1	bifunctional epoxide hydrolase 2-like
												XLOC_014403	PBK	0.662503	0.00472648	XM_006273043.1	PDZ binding kinase	XLOC_017872	PCK1	-0.71851	0.00657051	XM_006276591.1	phosphoenolpyruvate carboxykinase 1 (soluble)
												XLOC_012175	TIMP2	0.65902	0.0026313	XM_006270645.1	TIMP metallopeptidase inhibitor 2	XLOC_010094	LOC102567929	-0.709994	0.0026313	XM_006268475.1	sulfotransferase 1 family member D1-like
												XLOC_001582	BOC	0.658073	0.0026313	XM_006259427.1	BOC cell adhesion associated, oncogene regulated	XLOC_014010	KIF21A	-0.70748	0.0026313	XM_006272649.1	kinesin family member 21A
												XLOC_003052	COL6A2	0.652927	0.0026313	XM_006260988.1	collagen, type VI, alpha 2, transcript variant X1	XLOC_006973	LOC102557796	-0.707362	0.00472648	XM_006265187.1	receptor-type tyrosine-protein phosphatase U-like
												XLOC_001524	LOC102571069	0.646297	0.0026313	XM_006259370.1	nicotinamide riboside kinase 2-like	XLOC_018531	LOC102573613	-0.706777	0.00472648	XM_006277247.1	nicotinamide N-methyltransferase-like
												XLOC_004033	SLIT3	0.635678	0.00657051	XM_006262024.1	slit homolog 3 (Drosophila)	XLOC_015056	LOC102564848	-0.704724	0.0026313	XM_006273691.1	acyl-coenzyme A synthetase ACSM3, mitochondrial-like
												XLOC_014690	NCKIPSD	0.635424	0.0026313	XM_006273332.1	NCK interacting protein with SH3 domain, transcript variant X1	XLOC_012377	CERKL	-0.704545	0.00984736	XM_006270876.1	ceramide kinase-like
												XLOC_014654	ADAMTSL4	0.63264	0.00657051	XM_006273298.1	ADAMTS-like 4	XLOC_016024	INADL	-0.70239	0.0026313	XM_006274712.1	InaD-like (Drosophila)
												XLOC_015530	SPAG5	0.632638	0.00657051	XM_006274223.1	sperm associated antigen 5	XLOC_015218	GRIP2	-0.7016	0.00657051	XM_006273884.1	glutamate receptor interacting protein 2
												XLOC_019475	LOC102576659	0.630931	0.00824192	XM_006278203.1	HAUS augmin-like complex subunit 7-like	XLOC_015630	LOC102565395	-0.701176	0.00472648	XM_006274347.1	cadherin-16-like
												XLOC_018126	HIC1	0.628675	0.00824192	XM_006276838.1	hypermethylated in cancer 1	XLOC_018107	ABL2	-0.698349	0.00824192	XM_006276829.1	c-abl oncogene 2, non-receptor tyrosine kinase
												XLOC_018367	SRPX	0.628002	0.0026313	XM_006277089.1	sushi-repeat containing protein, X-linked	XLOC_019031	LOC102563225	-0.693284	0.0026313	XM_006277765.1	beta-1,3-galactosyl-O-glycosyl-glycoprotein beta-1,6-N-acetylglucosaminyltransferase-like
												XLOC_018917	EMP3	0.625685	0.00824192	XM_006277629.1	epithelial membrane protein 3	XLOC_009612	LOC102570493	-0.693046	0.0026313	XM_006267988.1	microtubule-actin cross-linking factor 1-like
												XLOC_016460	LOC102570282	0.62488	0.0026313	XM_006275148.1	semaphorin-3D-like	XLOC_018760	ABCD3	-0.691648	0.00824192	XM_006277487.1	ATP-binding cassette, sub-family D (ALD), member 3
												XLOC_006333	LEPREL4	0.619327	0.0026313	XM_006264545.1	leprecan-like 4	XLOC_008577	KMT2A	-0.691607	0.0026313	XM_006266862.1	lysine (K)-specific methyltransferase 2A
												XLOC_019966	TNFAIP8L1	0.619076	0.00472648	XM_006278662.1	tumor necrosis factor, alpha-induced protein 8-like 1	XLOC_000217	ARHGAP32	-0.690068	0.0026313	XM_006257965.1	Rho GTPase activating protein 32
												XLOC_009748	LOC102573884	0.616788	0.00472648	XM_006268087.1	cystatin-like	XLOC_017566	TSHZ1	-0.68958	0.0026313	XM_006276266.1	teashirt zinc finger homeobox 1
												XLOC_003054	LSS	0.610616	0.0026313	XM_006260992.1	lanosterol synthase (2,3-oxidosqualene-lanosterol cyclase)	XLOC_007512	LOC102559932	-0.689341	0.0026313	XM_006265755.1	collagen alpha-1(XXVI) chain-like
												XLOC_020132	TGFB1I1	0.608775	0.00657051	XM_006278887.1	transforming growth factor beta 1 induced transcript 1	XLOC_007888	STAR	-0.685535	0.00472648	XM_006266133.1	steroidogenic acute regulatory protein
												XLOC_005761	UROD	0.607543	0.00657051	XM_006263915.1	uroporphyrinogen decarboxylase	XLOC_011621	LOC102565143	-0.679035	0.0026313	XM_006270070.1	RE1-silencing transcription factor A-like
												XLOC_006023	CPXM1	0.605161	0.00472648	XM_006264207.1	carboxypeptidase X (M14 family), member 1	XLOC_011287	ATP6V0D2	-0.677608	0.0026313	XM_006269712.1	ATPase, H+ transporting, lysosomal 38kDa, V0 subunit d2
												XLOC_001864	IPO4	0.59788	0.00824192	XM_006259737.1	importin 4	XLOC_018203	CLCNKB	-0.673978	0.0026313	XM_006276925.1	chloride channel, voltage-sensitive Kb
												XLOC_018798	CYR61	0.597751	0.0026313	XM_006277505.1	cysteine-rich, angiogenic inducer, 61	XLOC_013703	RTTN	-0.671454	0.0026313	XM_006272311.1	rotatin
												XLOC_011804	ERF	0.597348	0.00472648	XM_006270269.1	Ets2 repressor factor	XLOC_003907	SLC12A1	-0.67124	0.0026313	XM_006261880.1	solute carrier family 12 (sodium/potassium/chloride transporter), member 1, transcript variant X1
												XLOC_007378	LOC102561163	0.596117	0.0026313	XM_006265598.1	tubulin beta-4B chain-like	XLOC_018884	KLHL3	-0.669771	0.00824192	XM_006277619.1	kelch-like family member 3
												XLOC_005989	TFRC	0.595856	0.0026313	XM_006264159.1	transferrin receptor	XLOC_004741	GALNT5	-0.667911	0.00824192	XM_006262802.1	UDP-N-acetyl-alpha-D-galactosamine:polypeptide N-acetylgalactosaminyltransferase 5 (GalNAc-T5)
												XLOC_015551	UHRF1	0.595825	0.00657051	XM_006274236.1	ubiquitin-like with PHD and ring finger domains 1	XLOC_016281	APOB	-0.666205	0.0026313	XM_006274965.1	apolipoprotein B
												XLOC_018290	LOC102571606	0.594611	0.00984736	XM_006277002.1	derlin-2-like	XLOC_002717	TMEM52B	-0.66435	0.00657051	XM_006260642.1	transmembrane protein 52B
												XLOC_002515	NAGLU	0.593903	0.0026313	XM_006260415.1	N-acetylglucosaminidase, alpha	XLOC_010294	ACSS3	-0.663117	0.00657051	XM_006268678.1	acyl-CoA synthetase short-chain family member 3
												XLOC_014786	ILK	0.589298	0.0026313	XM_006273435.1	integrin-linked kinase	XLOC_019303	LOC102571763	-0.662903	0.0026313	XM_006278035.1	transforming protein p54/c-ets-1-like
												XLOC_005068	SF3B4	0.579342	0.00657051	XM_006263136.1	splicing factor 3b, subunit 4, 49kDa	XLOC_005061	NDNF	-0.657952	0.0026313	XM_006263128.1	neuron-derived neurotrophic factor, transcript variant X2
												XLOC_012336	SPTB	0.574762	0.0026313	XM_006270827.1	spectrin, beta, erythrocytic, transcript variant X1	XLOC_003833	MYO7B	-0.657537	0.0026313	XM_006261792.1	myosin VIIB
												XLOC_010044	PLK1	0.573971	0.00824192	XM_006268449.1	polo-like kinase 1	XLOC_017810	NDRG1	-0.656488	0.0026313	XM_006276526.1	N-myc downstream regulated 1
												XLOC_010436	MCM4	0.568333	0.00824192	XM_006268816.1	minichromosome maintenance complex component 4	XLOC_018228	LOC102559361	-0.655947	0.00472648	XM_006276953.1	endothelin B receptor-like
												XLOC_001671	RRM1	0.554567	0.00984736	XM_006259539.1	ribonucleotide reductase M1	XLOC_002569	CBS	-0.655644	0.00472648	XM_006260475.1	cystathionine-beta-synthase, transcript variant X3
												XLOC_013672	FBL	0.547893	0.00984736	XM_006272275.1	fibrillarin	XLOC_010069	PKD1	-0.652024	0.00472648	XM_006268435.1	polycystic kidney disease 1 (autosomal dominant)
												XLOC_003241	LOC102558609	0.545484	0.00984736	XM_006261193.1	matrix metalloproteinase-14-like	XLOC_008408	CALB1	-0.651939	0.0026313	XM_006266690.1	calbindin 1, 28kDa
												XLOC_004287	NFIX	0.5423	0.00984736	XM_006262319.1	nuclear factor I/X (CCAAT-binding transcription factor), transcript variant X3	XLOC_009610	LOC102564364	-0.650112	0.0026313	XM_006267961.1	ornithine decarboxylase 2-like
												XLOC_017183	HDGF	0.536425	0.00824192	XM_006275864.1	hepatoma-derived growth factor	XLOC_018099	NEFL	-0.648549	0.00657051	XM_006276810.1	neurofilament, light polypeptide
																		XLOC_007156	TSPAN9	-0.646695	0.00472648	XM_006265390.1	tetraspanin 9, transcript variant X1
																		XLOC_001384	LOC102573310	-0.64509	0.0026313	XM_006259209.1	prostaglandin reductase 1-like
																		XLOC_007714	LOC102570482	-0.641886	0.00657051	XM_006265963.1	cytochrome P450 3A21-like
																		XLOC_007617	CUBN	-0.641321	0.00824192	XM_006265866.1	cubilin (intrinsic factor-cobalamin receptor)
																		XLOC_006400	DIP2B	-0.635843	0.0026313	XM_006264640.1	DIP2 disco-interacting protein 2 homolog B (Drosophila)
																		XLOC_004405	FDXR	-0.633585	0.0026313	XM_006262447.1	ferredoxin reductase
																		XLOC_009853	SLC37A3	-0.629031	0.00657051	XM_006268207.1	solute carrier family 37, member 3
																		XLOC_017667	CCBL2	-0.62895	0.0026313	XM_006276369.1	cysteine conjugate-beta lyase 2
																		XLOC_018826	NPC1	-0.627828	0.00472648	XM_006277553.1	Niemann-Pick disease, type C1
																		XLOC_005431	ALDH1A3	-0.624837	0.0026313	XM_006263543.1	aldehyde dehydrogenase 1 family, member A3, transcript variant X2
																		XLOC_010535	NNT	-0.623192	0.0026313	XM_006268917.1	nicotinamide nucleotide transhydrogenase
																		XLOC_007455	LRRC8D	-0.622343	0.0026313	XM_006265697.1	leucine rich repeat containing 8 family, member D
																		XLOC_009422	MTMR12	-0.620998	0.00824192	XM_006267762.1	myotubularin related protein 12
																		XLOC_003353	EMX1	-0.618672	0.0026313	XM_006261299.1	empty spiracles homeobox 1
																		XLOC_006464	CELSR1	-0.615358	0.00657051	XM_006264688.1	cadherin, EGF LAG seven-pass G-type receptor 1
																		XLOC_006522	ITIH5	-0.613153	0.0026313	XM_006264736.1	inter-alpha-trypsin inhibitor heavy chain family, member 5
																		XLOC_000958	ARHGEF28	-0.612995	0.00472648	XM_006258764.1	Rho guanine nucleotide exchange factor (GEF) 28
																		XLOC_005632	GSTZ1	-0.608884	0.00472648	XM_006263770.1	glutathione S-transferase zeta 1, transcript variant X2
																		XLOC_016720	SELENBP1	-0.607865	0.00472648	XM_006275408.1	selenium binding protein 1
																		XLOC_008886	LOC102577065	-0.607315	0.00472648	XM_006267219.1	eukaryotic translation initiation factor 3 subunit A-like
																		XLOC_011596	AGXT2	-0.607115	0.00824192	XM_006270044.1	alanine--glyoxylate aminotransferase 2
																		XLOC_002618	GPLD1	-0.60699	0.00824192	XM_006260536.1	glycosylphosphatidylinositol specific phospholipase D1
																		XLOC_016042	LOC102564628	-0.605946	0.00657051	XM_006274734.1	succinyl-CoA:3-ketoacid coenzyme A transferase 1, mitochondrial-like
																		XLOC_000021	LOC102559447	-0.604024	0.0026313	XM_006257749.1	carbonic anhydrase 2-like
																		XLOC_009417	AMACR	-0.603981	0.0026313	XM_006267758.1	alpha-methylacyl-CoA racemase
																		XLOC_001823	ARHGEF12	-0.603236	0.00472648	XM_006259693.1	Rho guanine nucleotide exchange factor (GEF) 12
																		XLOC_003428	KIAA1239	-0.602799	0.00824192	XM_006261374.1	KIAA1239 ortholog
																		XLOC_011011	LOC102566228	-0.602016	0.0026313	XM_006269424.1	interferon gamma receptor 1-like
																		XLOC_011785	TST	-0.601496	0.0026313	XM_006270248.1	thiosulfate sulfurtransferase (rhodanese)
																		XLOC_013776	PEAK1	-0.601161	0.00984736	XM_006272401.1	pseudopodium-enriched atypical kinase 1, transcript variant X1
																		XLOC_017425	ESPNL	-0.600918	0.00472648	XM_006276123.1	espin-like
																		XLOC_014131	FUK	-0.598978	0.00824192	XM_006272777.1	fucokinase
																		XLOC_014459	UROC1	-0.597049	0.00472648	XM_006273094.1	urocanate hydratase 1
																		XLOC_004496	ASAH1	-0.596578	0.0026313	XM_006262540.1	N-acylsphingosine amidohydrolase (acid ceramidase) 1
																		XLOC_016454	GLYCTK	-0.596065	0.00657051	XM_006275130.1	glycerate kinase
																		XLOC_007186	IPMK	-0.593974	0.00984736	XM_006265421.1	inositol polyphosphate multikinase
																		XLOC_008084	RREB1	-0.586913	0.0026313	XM_006266346.1	ras responsive element binding protein 1, transcript variant X3
																		XLOC_004242	LOC102564038	-0.580841	0.00472648	XM_006262282.1	uncharacterized LOC102564038
																		XLOC_005148	LOC102558477	-0.578734	0.00472648	XM_006263235.1	UDP-glucuronosyltransferase 1-6-like
																		XLOC_013100	PDK4	-0.577683	0.00657051	XM_006271681.1	pyruvate dehydrogenase kinase, isozyme 4
																		XLOC_008091	PPFIBP2	-0.574503	0.00984736	XM_006266353.1	PTPRF interacting protein, binding protein 2 (liprin beta 2), transcript variant X3
																		XLOC_015907	RCOR1	-0.574248	0.00472648	XM_006274592.1	REST corepressor 1
																		XLOC_016043	LOC102565081	-0.573685	0.00824192	N/A	low-density lipoprotein receptor-related protein 2-like
																		XLOC_017046	PCBD1	-0.56877	0.00824192	XM_006275727.1	pterin-4 alpha-carbinolamine dehydratase/dimerization cofactor of hepatocyte nuclear factor 1 alpha
																		XLOC_009448	LOC102562567	-0.567532	0.00824192	XM_006267800.1	major histocompatibility complex class I-related gene protein-like
																		XLOC_010297	PTPRQ	-0.56719	0.00984736	XM_006268681.1	protein tyrosine phosphatase, receptor type, Q
																		XLOC_007514	SUCLG2	-0.566552	0.00984736	XM_006265758.1	succinate-CoA ligase, GDP-forming, beta subunit
																		XLOC_002665	LOC102567357	-0.566222	0.00824192	XM_006260586.1	probable proline dehydrogenase 2-like
																		XLOC_003044	SIPA1L1	-0.562609	0.00657051	XM_006260980.1	signal-induced proliferation-associated 1 like 1
																		XLOC_016841	LOC102563541	-0.562554	0.00657051	XM_006275525.1	arginine-glutamic acid dipeptide repeats protein-like
																		XLOC_001486	AHCYL1	-0.560518	0.00824192	XM_006259321.1	adenosylhomocysteinase-like 1, transcript variant X1
																		XLOC_017584	SORD	-0.558212	0.00472648	XM_006276283.1	sorbitol dehydrogenase
																		XLOC_004275	LOC102563808	-0.551606	0.00472648	XM_006262281.1	Na(+)/H(+) exchange regulatory cofactor NHE-RF3-like
																		XLOC_014217	IFT80	-0.544083	0.00472648	XM_006272855.1	intraflagellar transport 80 homolog (Chlamydomonas), transcript variant X1

## Sheet: Additional file 2.2
Additional file 2.2: Annotation of development-dependent dimorphic genes in gonad under FPT during Day 0-12
Day 0 (FPT) vs Day 3 (FPT)												Day 3 (FPT) vs Day 6 (FPT)												Day 6 (FPT) vs Day 12 (FPT)
Up-regulated						Down-regulated						Up-regulated						Down-regulated						Up-regulated						Down-regulated
Gene_ID	Gene Symbol	LOG2(FC)	FDR	RefSeq Accession	Description	Gene_ID	Gene Symbol	LOG2(FC)	FDR	RefSeq Accession	Description	Gene_ID	Gene Symbol	LOG2(FC)	FDR	RefSeq Accession	Description	Gene_ID	Gene Symbol	LOG2(FC)	FDR	RefSeq Accession	Description	Gene_ID	Gene Symbol	LOG2(FC)	FDR	RefSeq Accession	Description	Gene_ID	Gene Symbol	LOG2(FC)	FDR	RefSeq Accession	Description
XLOC_012142	PI15	2.16276	0.00824192	XM_006270616.1	peptidase inhibitor 15	XLOC_007791	LOC102569784	-3.56407	0.0026313	XM_006266039.1	collagen alpha-1(VIII) chain-like	XLOC_007791	LOC102569784	4.1525	0.0026313	XM_006266039.1	collagen alpha-1(VIII) chain-like	XLOC_012454	LOC102565224	-2.08828	0.0026313	XM_006270968.1	neuroblast differentiation-associated protein AHNAK-like	XLOC_014016	LOC102561033	2.43304	0.0026313	XM_006272653.1	mesotocin receptor-like	XLOC_001261	LOC102563321	-3.82499	0.0026313	XM_006259088.1	hemoglobin subunit epsilon-like
XLOC_012722	TTR	1.97643	0.0026313	XM_006271257.1	transthyretin	XLOC_019721	HOXC10	-2.6661	0.0026313	XM_006278447.1	homeobox C10	XLOC_020160	LOC102573463	3.59849	0.0026313	XM_006278908.1	epithelial chloride channel protein-like	XLOC_019763	LPP	-1.95671	0.00472648	XM_006278489.1	LIM domain containing preferred translocation partner in lipoma	XLOC_009036	TBXA2R	2.21633	0.0026313	XM_006267376.1	thromboxane A2 receptor	XLOC_010405	OSTN	-1.90175	0.0026313	XM_006268789.1	osteocrin
XLOC_011871	HTRA3	1.95555	0.0026313	XM_006270329.1	HtrA serine peptidase 3	XLOC_010405	OSTN	-2.24081	0.0026313	XM_006268789.1	osteocrin	XLOC_018519	LOC102570910	3.35047	0.0189661	XM_006277236.1	uncharacterized LOC102570910	XLOC_012085	LOC102565682	-1.71086	0.0026313	XM_006270554.1	serpin B11-like	XLOC_017690	WIF1	2.15189	0.0026313	XM_006276396.1	WNT inhibitory factor 1	XLOC_011459	COL8A2	-1.79883	0.0026313	XM_006269879.1	collagen, type VIII, alpha 2
XLOC_004389	LOC102558544	1.78574	0.0026313	XM_006262429.1	cathelicidin-2-like	XLOC_002973	DBH	-2.0525	0.0026313	XM_006260879.1	dopamine beta-hydroxylase (dopamine beta-monooxygenase)	XLOC_017452	CLEC3B	3.22612	0.0026313	XM_006276144.1	C-type lectin domain family 3, member B	XLOC_000735	TNRC6B	-1.70163	0.0026313	XM_006258541.1	trinucleotide repeat containing 6B, transcript variant X1	XLOC_001005	LOC102577040	2.14902	0.0026313	XM_006258812.1	forkhead box protein L2-like	XLOC_009120	LOC102559409	-1.49464	0.0026313	XM_006267472.1	calcitonin receptor-like
XLOC_000735	TNRC6B	1.76529	0.0026313	XM_006258541.1	trinucleotide repeat containing 6B, transcript variant X1	XLOC_007271	SLC18A1	-2.04803	0.0026313	XM_006265496.1	solute carrier family 18 (vesicular monoamine transporter), member 1	XLOC_009569	LOC102575456	2.98656	0.0026313	XR_363216.1	uncharacterized LOC102575456, transcript variant X1	XLOC_020054	LOC102559828	-1.69792	0.0026313	XM_006278762.1	acidic mammalian chitinase-like	XLOC_013006	LOC102575860	2.00868	0.0026313	XM_006271581.1	potassium voltage-gated channel subfamily H member 7-like	XLOC_002692	LOC102575737	-1.49039	0.0026313	XM_006260622.1	cytochrome P450 11B, mitochondrial-like
XLOC_003593	AMH	1.69085	0.00472648	XM_006261559.1	anti-Mullerian hormone	XLOC_005250	NOV	-1.84862	0.0026313	XM_006263355.1	nephroblastoma overexpressed	XLOC_005250	NOV	2.94791	0.0026313	XM_006263355.1	nephroblastoma overexpressed	XLOC_012453	LOC102564995	-1.62306	0.0026313	XM_006270967.1	neuroblast differentiation-associated protein AHNAK-like	XLOC_010742	LOC102576539	1.89116	0.0026313	XM_006269136.1	zona pellucida sperm-binding protein 3-like	XLOC_002221	LOC102569293	-1.29258	0.0026313	XM_006260100.1	glycine N-acyltransferase-like protein 3-like
XLOC_004390	LOC102558761	1.6883	0.0026313	XM_006262430.1	cathelicidin-OH antimicrobial peptide-like	XLOC_002977	LOC102566431	-1.75954	0.00657051	XM_006260896.1	chromosome unknown open reading frame, human C9orf96	XLOC_009568	LOC102575306	2.87042	0.0399848	XR_363215.1	uncharacterized LOC102575306	XLOC_012239	LOC102566083	-1.56052	0.00657051	XR_363368.1	uncharacterized LOC102566083	XLOC_002517	LOC102565261	1.81542	0.00657051	XR_362801.1	uncharacterized LOC102565261	XLOC_006235	PRDM6	-1.2813	0.00824192	XM_006264455.1	PR domain containing 6
XLOC_010686	LOC102561252	1.6687	0.0026313	XM_006269073.1	phospholipase A2 inhibitor subunit gamma B-like	XLOC_014375	LOC102573199	-1.74415	0.0026313	XM_006273013.1	chromogranin-A-like	XLOC_009566	ELN	2.82825	0.0026313	XM_006267934.1	elastin	XLOC_001634	ERBB4	-1.54388	0.0026313	XM_006259492.1	v-erb-b2 avian erythroblastic leukemia viral oncogene homolog 4	XLOC_002516	HSD17B1	1.77804	0.0026313	XM_006260402.1	hydroxysteroid (17-beta) dehydrogenase 1, transcript variant X2	XLOC_007791	LOC102569784	-1.24996	0.0026313	XM_006266039.1	collagen alpha-1(VIII) chain-like
XLOC_007754	TNMD	1.656	0.0026313	XM_006265998.1	tenomodulin	XLOC_000909	CCK	-1.73824	0.0026313	XM_006258715.1	cholecystokinin	XLOC_009565	LOC102574916	2.61753	0.0026313	XR_363212.1	uncharacterized LOC102574916	XLOC_003435	LOC102566361	-1.51491	0.0026313	XM_006261381.1	ovotransferrin-like	XLOC_015777	MPZ	1.74693	0.0026313	XM_006274464.1	myelin protein zero	XLOC_019573	LOC102561818	-1.22345	0.0026313	XM_006278306.1	class I histocompatibility antigen, Gogo-C*0203 alpha chain-like
XLOC_006977	MAMDC2	1.58886	0.0026313	XM_006265197.1	MAM domain containing 2	XLOC_007130	HOXA10	-1.66062	0.0026313	XM_006265365.1	homeobox A10	XLOC_019721	HOXC10	2.56039	0.0026313	XM_006278447.1	homeobox C10	XLOC_017010	AQP2	-1.51102	0.0026313	XM_006275689.1	aquaporin 2 (collecting duct)	XLOC_017214	LOC102557978	1.69559	0.0026313	XM_006275897.1	myeloid protein 1-like	XLOC_001548	SMOC2	-1.18196	0.0026313	XM_006259389.1	SPARC related modular calcium binding 2
XLOC_012454	LOC102565224	1.58158	0.0026313	XM_006270968.1	neuroblast differentiation-associated protein AHNAK-like	XLOC_017562	B3GAT1	-1.63301	0.0026313	XM_006276261.1	beta-1,3-glucuronyltransferase 1 (glucuronosyltransferase P)	XLOC_011459	COL8A2	2.4739	0.0026313	XM_006269879.1	collagen, type VIII, alpha 2	XLOC_010686	LOC102561252	-1.44005	0.0026313	XM_006269073.1	phospholipase A2 inhibitor subunit gamma B-like	XLOC_010819	CYGB	1.64737	0.0026313	XM_006269221.1	cytoglobin, transcript variant X1	XLOC_003868	LOC102559155	-1.17325	0.0026313	XM_006261841.1	hemoglobin subunit pi-like
XLOC_012085	LOC102565682	1.57569	0.0026313	XM_006270554.1	serpin B11-like	XLOC_004479	ROS1	-1.6028	0.0026313	XM_006262520.1	c-ros oncogene 1 , receptor tyrosine kinase	XLOC_003797	SEZ6L	2.28971	0.0153678	XM_006261766.1	seizure related 6 homolog (mouse)-like	XLOC_019803	LOC102559056	-1.43976	0.0026313	XM_006278518.1	protein MRP-126-like	XLOC_013393	LOC102557664	1.60896	0.0026313	XM_006271986.1	acyl-CoA-binding protein-like	XLOC_012722	TTR	-1.16043	0.0026313	XM_006271257.1	transthyretin
XLOC_001634	ERBB4	1.52034	0.00472648	XM_006259492.1	v-erb-b2 avian erythroblastic leukemia viral oncogene homolog 4	XLOC_005966	ACADVL	-1.5305	0.0026313	XM_006264144.1	acyl-CoA dehydrogenase, very long chain	XLOC_017827	PTHLH	2.22483	0.0463514	XM_006276542.1	parathyroid hormone-like hormone	XLOC_001371	LOC102570382	-1.43964	0.0026313	XM_006259197.1	WAP four-disulfide core domain protein 5-like	XLOC_004830	LOC102570004	1.56847	0.0026313	XM_006262875.1	galanin receptor type 2-like	XLOC_002667	CLN3	-1.11053	0.0026313	XM_006260587.1	ceroid-lipofuscinosis, neuronal 3
XLOC_011989	LOC102574848	1.44585	0.0026313	XM_006270435.1	mast cell protease 1A-like	XLOC_000062	ADAM19	-1.49067	0.0026313	XM_006257806.1	ADAM metallopeptidase domain 19	XLOC_006201	PLAC9	2.18545	0.0026313	XM_006264408.1	placenta-specific 9, transcript variant X2	XLOC_017214	LOC102557978	-1.43543	0.0026313	XM_006275897.1	myeloid protein 1-like	XLOC_013143	LOC102567788	1.53043	0.0026313	XM_006271712.1	calretinin-like	XLOC_004684	COL11A1	-1.03925	0.0026313	XM_006262736.1	collagen, type XI, alpha 1, transcript variant X3
XLOC_003878	FABP4	1.42214	0.0026313	XM_006261857.1	fatty acid binding protein 4, adipocyte	XLOC_013799	TH	-1.46509	0.0026313	XM_006272424.1	tyrosine hydroxylase	XLOC_015777	MPZ	1.99395	0.0399848	XM_006274464.1	myelin protein zero	XLOC_000780	LOC102561446	-1.42688	0.0455584	XM_006258588.1	urotensin-2 receptor-like	XLOC_003617	MYH11	1.41809	0.0026313	XM_006261582.1	myosin, heavy chain 11, smooth muscle	XLOC_005582	THBS4	-1.03852	0.0026313	XM_006263716.1	thrombospondin 4
XLOC_020119	TNNI2	1.39296	0.0026313	XM_006278838.1	troponin I type 2 (skeletal, fast)	XLOC_012101	TAGLN3	-1.46471	0.0026313	XM_006270572.1	transgelin 3	XLOC_001548	SMOC2	1.96221	0.0026313	XM_006259389.1	SPARC related modular calcium binding 2	XLOC_015972	RFX3	-1.4032	0.0367128	XM_006274655.1	regulatory factor X, 3 (influences HLA class II expression)	XLOC_000795	PCSK9	1.40107	0.0026313	XM_006258599.1	proprotein convertase subtilisin/kexin type 9	XLOC_005250	NOV	-1.00431	0.0026313	XM_006263355.1	nephroblastoma overexpressed
XLOC_010819	CYGB	1.38282	0.0026313	XM_006269221.1	cytoglobin, transcript variant X1	XLOC_001686	RET	-1.46375	0.0026313	XM_006259549.1	ret proto-oncogene	XLOC_010405	OSTN	1.95196	0.0026313	XM_006268789.1	osteocrin	XLOC_008040	LOC102574911	-1.39337	0.0284945	XM_006266302.1	FRAS1-related extracellular matrix protein 1-like	XLOC_000532	COL4A4	1.39092	0.0026313	XM_006258324.1	collagen, type IV, alpha 4	XLOC_003701	LOC102575599	-0.986972	0.0026313	XM_006261670.1	cytochrome P450 2K4-like
XLOC_019823	LOC102564018	1.37657	0.0026313	XM_006278540.1	cysteine-rich venom protein helothermine-like	XLOC_015651	LOC102563772,LOC102564001	-1.37786	0.0026313	XM_006274340.1, XM_006274341.1	fatty acyl-CoA hydrolase precursor, medium chain-like, liver carboxylesterase-like	XLOC_020025	ACTG2	1.74232	0.0026313	XM_006278736.1	actin, gamma 2, smooth muscle, enteric, transcript variant X2	XLOC_019726	HOXC5	-1.38976	0.0358127	XM_006278452.1	homeobox C5	XLOC_014642	FABP7	1.3869	0.0026313	XM_006273281.1	fatty acid binding protein 7, brain	XLOC_013480	LOC102559498	-0.939998	0.0026313	XM_006272069.1	hemoglobin subunit beta-like
XLOC_014376	LOC102573435	1.3258	0.0026313	XR_363493.1	uncharacterized LOC102573435	XLOC_014102	SEZ6	-1.33166	0.0026313	XM_006272745.1	seizure related 6 homolog (mouse)	XLOC_002667	CLN3	1.72279	0.0026313	XM_006260587.1	ceroid-lipofuscinosis, neuronal 3	XLOC_010503	LRP2	-1.33592	0.0026313	XM_006268878.1	low density lipoprotein receptor-related protein 2	XLOC_011490	LOC102570959	1.34848	0.0026313	XM_006269934.1	proactivator polypeptide-like	XLOC_004274	GJA5	-0.912863	0.0026313	XM_006262278.1	gap junction protein, alpha 5, 40kDa
XLOC_007678	LOC102561011	1.3185	0.0026313	XM_006265924.1	chromosome unknown open reading frame, human C2orf40	XLOC_006687	CHGB	-1.32892	0.0026313	XM_006264900.1	chromogranin B (secretogranin 1)	XLOC_020053	LOC102563158	1.69332	0.0153678	XM_006278776.1	acidic mammalian chitinase-like	XLOC_009221	LOC102565053	-1.28465	0.0026313	XM_006267562.1	lipocalin-like	XLOC_009583	NRN1	1.26988	0.00657051	XM_006267940.1	neuritin 1	XLOC_016496	FBLN2	-0.896521	0.0026313	XM_006275174.1	fibulin 2
XLOC_010524	LOC102577390	1.31259	0.0026313	XM_006268897.1	uncharacterized LOC102577390, transcript variant X1	XLOC_004513	LOC102570622	-1.32288	0.0026313	XM_006262559.1	insulin gene enhancer protein ISL-1-like	XLOC_002638	SYNPO	1.64633	0.0026313	XM_006260565.1	synaptopodin	XLOC_012895	TGM3	-1.26382	0.0026313	XM_006271463.1	transglutaminase 3	XLOC_003119	GLDN	1.24685	0.0026313	XM_006261068.1	gliomedin	XLOC_017186	CRABP2	-0.884515	0.0026313	XM_006275867.1	cellular retinoic acid binding protein 2
XLOC_005063	LOC102573091	1.30597	0.0026313	XM_006263132.1	7-alpha-hydroxycholest-4-en-3-one 12-alpha-hydroxylase-like	XLOC_005656	GYS2	-1.31148	0.0026313	XM_006263801.1	glycogen synthase 2 (liver)	XLOC_006415	LOC102561161	1.60777	0.0026313	XM_006264659.1	peripherin-like	XLOC_000012	LOC102558365	-1.2622	0.0479054	XM_006257745.1	serpin B4-like	XLOC_017738	NOS2	1.20822	0.00472648	XM_006276456.1	nitric oxide synthase 2, inducible	XLOC_012067	CTGF	-0.872937	0.0026313	XM_006270533.1	connective tissue growth factor
XLOC_011563	LOC102570571	1.25308	0.00657051	XM_006270012.1	growth arrest-specific protein 1-like	XLOC_006292	SLC15A2	-1.30503	0.0026313	XM_006264513.1	solute carrier family 15 (oligopeptide transporter), member 2	XLOC_004313	CNN1	1.59095	0.0026313	XM_006262326.1	calponin 1, basic, smooth muscle	XLOC_019398	LOC102575717	-1.22575	0.0382765	XM_006278115.1	chromodomain-helicase-DNA-binding protein 6-like	XLOC_020001	LOC102567971	1.1814	0.0026313	XM_006278707.1	steroid 17-alpha-hydroxylase/17,20 lyase-like	XLOC_013013	OIT3	-0.861616	0.0026313	XM_006271585.1	oncoprotein induced transcript 3
XLOC_000567	LUM	1.25289	0.0026313	XM_006258358.1	lumican	XLOC_002988	RIMBP2	-1.28839	0.0026313	XM_006260911.1	RIMS binding protein 2	XLOC_016003	LOC102573440	1.59072	0.0026313	XM_006274686.1	microfibril-associated glycoprotein 4-like, transcript variant X1	XLOC_006977	MAMDC2	-1.20574	0.0026313	XM_006265197.1	MAM domain containing 2	XLOC_012957	UPK1B	1.17666	0.0026313	XM_006271528.1	uroplakin 1B	XLOC_001517	LOC102568516	-0.838818	0.0026313	XM_006259359.1	glycine amidinotransferase, mitochondrial-like
XLOC_010503	LRP2	1.22094	0.0026313	XM_006268878.1	low density lipoprotein receptor-related protein 2	XLOC_011459	COL8A2	-1.2691	0.0026313	XM_006269879.1	collagen, type VIII, alpha 2	XLOC_012124	MFAP5	1.56073	0.0026313	XM_006270600.1	microfibrillar associated protein 5	XLOC_006538	LOC102565592	-1.1942	0.0026313	XM_006264753.1	BPTI/Kunitz domain-containing protein-like	XLOC_015124	PSAT1	1.15929	0.0026313	XM_006273773.1	phosphoserine aminotransferase 1, transcript variant X1	XLOC_005061	NDNF	-0.824642	0.0026313	XM_006263128.1	neuron-derived neurotrophic factor, transcript variant X2
XLOC_003026	ID4	1.21508	0.0026313	XM_006260955.1	inhibitor of DNA binding 4, dominant negative helix-loop-helix protein	XLOC_000564	LOC102565100	-1.23693	0.0026313	XM_006258355.1	heart- and neural crest derivatives-expressed protein 2-like	XLOC_019573	LOC102561818	1.5579	0.0026313	XM_006278306.1	class I histocompatibility antigen, Gogo-C*0203 alpha chain-like	XLOC_009391	LOC102566850	-1.17031	0.0026313	XM_006267730.1	FRAS1-related extracellular matrix protein 2-like	XLOC_020119	TNNI2	1.15465	0.0026313	XM_006278838.1	troponin I type 2 (skeletal, fast)	XLOC_001360	LOC102567816	-0.813863	0.00824192	XM_006259186.1	LIM/homeobox protein LMX-1.2-like
XLOC_013332	MDGA1	1.21095	0.0026313	XM_006271918.1	MAM domain containing glycosylphosphatidylinositol anchor 1	XLOC_007888	STAR	-1.21582	0.0026313	XM_006266133.1	steroidogenic acute regulatory protein	XLOC_012148	CCDC3	1.556	0.0127323	XM_006270625.1	coiled-coil domain containing 3	XLOC_003663	LOC102565963	-1.16924	0.00472648	XM_006261629.1	tripartite motif-containing protein 16-like	XLOC_000524	COL4A3	1.12407	0.0026313	XM_006258325.1	collagen, type IV, alpha 3 (Goodpasture antigen)	XLOC_015332	LOC102560570	-0.813782	0.0026313	XM_006273996.1	disintegrin and metalloproteinase domain-containing protein 19-like
XLOC_014000	SLC15A1	1.16111	0.0026313	XM_006272640.1	solute carrier family 15 (oligopeptide transporter), member 1	XLOC_019573	LOC102561818	-1.19589	0.0026313	XM_006278306.1	class I histocompatibility antigen, Gogo-C*0203 alpha chain-like	XLOC_017122	LOC102574633	1.54354	0.0424731	XM_006275810.1	cytochrome P450 2A5-like	XLOC_001445	HMGA2	-1.15972	0.00472648	XM_006259276.1	high mobility group AT-hook 2	XLOC_014542	ISLR2	1.07662	0.0026313	XM_006273158.1	immunoglobulin superfamily containing leucine-rich repeat 2, transcript variant X1	XLOC_013007	ACE	-0.7985	0.0026313	XM_006271571.1	angiotensin I converting enzyme
XLOC_003595	JSRP1	1.15488	0.0026313	XM_006261560.1	junctional sarcoplasmic reticulum protein 1	XLOC_001548	SMOC2	-1.18579	0.0026313	XM_006259389.1	SPARC related modular calcium binding 2	XLOC_010746	ACTA2	1.54302	0.0026313	XM_006269140.1	actin, alpha 2, smooth muscle, aorta	XLOC_002312	LOC102575826	-1.15384	0.0275264	XM_006260198.1	autism susceptibility gene 2 protein-like	XLOC_015182	LMO3	1.05367	0.0026313	XM_006273840.1	LIM domain only 3 (rhombotin-like 2), transcript variant X5	XLOC_000440	LOC102573225	-0.792835	0.00824192	XM_006258225.1	GDNF family receptor alpha-4-like
XLOC_012892	EPB42	1.15399	0.0026313	XM_006271454.1	erythrocyte membrane protein band 4.2	XLOC_000984	LMOD1	-1.18467	0.00472648	XM_006258800.1	leiomodin 1 (smooth muscle)	XLOC_017091	LOC102567104	1.53293	0.0113199	XM_006275781.1	paired mesoderm homeobox protein 1-like	XLOC_003689	LOC102572382	-1.13414	0.0235163	XM_006261657.1	transcription factor TFIIIB component B'' homolog	XLOC_009637	MYCL	1.04136	0.0026313	XM_006267966.1	v-myc avian myelocytomatosis viral oncogene lung carcinoma derived homolog	XLOC_002638	SYNPO	-0.783174	0.0026313	XM_006260565.1	synaptopodin
XLOC_005010	MKX	1.15036	0.0026313	XM_006263075.1	mohawk homeobox	XLOC_016540	EYA2	-1.17925	0.00824192	XM_006275234.1	eyes absent homolog 2 (Drosophila)	XLOC_003144	INHA	1.52813	0.0153678	XM_006261090.1	inhibin, alpha	XLOC_012095	ANKEF1	-1.09959	0.0432709	XM_006270570.1	ankyrin repeat and EF-hand domain containing 1	XLOC_002739	LOC102566194	1.04049	0.0026313	XM_006260660.1	nuclear receptor subfamily 5 group A member 2-like	XLOC_016867	LOC102570362	-0.774952	0.0026313	XM_006275551.1	3 beta-hydroxysteroid dehydrogenase/Delta 5-->4-isomerase-like
XLOC_001311	FMO1	1.14879	0.00472648	XM_006259132.1	flavin containing monooxygenase 1, transcript variant X2	XLOC_005999	MYO1H	-1.17238	0.00824192	XM_006264194.1	myosin IH	XLOC_000984	LMOD1	1.52526	0.0026313	XM_006258800.1	leiomodin 1 (smooth muscle)	XLOC_005290	CRISPLD2	-1.08729	0.0026313	XM_006263385.1	cysteine-rich secretory protein LCCL domain containing 2	XLOC_002987	PIWIL1	0.995789	0.0026313	XM_006260910.1	piwi-like RNA-mediated gene silencing 1	XLOC_017899	LOC102574476	-0.770786	0.00984736	XM_006276614.1	uncharacterized LOC102574476
XLOC_019268	LAMA3	1.12839	0.0026313	XM_006278007.1	laminin, alpha 3	XLOC_016538	JPH2	-1.17155	0.0026313	XM_006275231.1	junctophilin 2, transcript variant X1	XLOC_020158	LOC102572993	1.47134	0.0447746	XM_006278906.1	neuronal acetylcholine receptor subunit alpha-4-like	XLOC_011214	LOC102558416,LOC102558880	-1.04678	0.0494468	XM_006269636.1, XM_006269638.1	centrosome-associated protein 350-like	XLOC_013332	MDGA1	0.967049	0.0026313	XM_006271918.1	MAM domain containing glycosylphosphatidylinositol anchor 1	XLOC_017984	FOXC2	-0.754423	0.0026313	XM_006276695.1	forkhead box C2 (MFH-1, mesenchyme forkhead 1)
XLOC_014454	LOC102573200	1.12519	0.0026313	XM_006273095.1	netrin-4-like, transcript variant X1	XLOC_012549	FSTL5	-1.17154	0.00472648	XM_006271075.1	follistatin-like 5	XLOC_005991	WSCD2	1.46742	0.0026313	XM_006264170.1	WSC domain containing 2	XLOC_010298	OTOGL	-1.00113	0.00824192	XM_006268682.1	otogelin-like	XLOC_016705	MLLT11	0.964549	0.0026313	XM_006275396.1	myeloid/lymphoid or mixed-lineage leukemia (trithorax homolog, Drosophila); translocated to, 11	XLOC_018216	LOC102575256	-0.738449	0.00472648	XM_006276937.1	zinc finger protein 665-like
XLOC_002987	PIWIL1	1.12222	0.00472648	XM_006260910.1	piwi-like RNA-mediated gene silencing 1	XLOC_004031	LOC102562544	-1.16019	0.00657051	XM_006262022.1	ovochymase-2-like	XLOC_016496	FBLN2	1.46592	0.0026313	XM_006275174.1	fibulin 2	XLOC_018953	LOC102562523	-1.00104	0.00657051	XM_006277684.1	lysozyme g-like	XLOC_004826	RHBDL1	0.950756	0.0026313	XM_006262887.1	rhomboid, veinlet-like 1 (Drosophila)	XLOC_018037	NPHS1	-0.728803	0.0026313	XM_006276765.1	nephrosis 1, congenital, Finnish type (nephrin)
XLOC_009221	LOC102565053	1.1165	0.0026313	XM_006267562.1	lipocalin-like	XLOC_003893	SCARB1	-1.15884	0.0026313	XM_006261864.1	scavenger receptor class B, member 1	XLOC_008971	STK32B	1.43825	0.0391519	XM_006267315.1	serine/threonine kinase 32B	XLOC_000408	PPP1R17	-0.984969	0.0026313	XM_006258196.1	protein phosphatase 1, regulatory subunit 17	XLOC_003317	DMRT1	0.946558	0.0026313	XM_006261265.1	doublesex and mab-3 related transcription factor 1, transcript variant X1	XLOC_012889	SLC35C2	-0.718964	0.0026313	XM_006271460.1	solute carrier family 35 (GDP-fucose transporter), member C2
XLOC_007647	LOC102572713	1.11234	0.0026313	XM_006265890.1	prolactin-releasing peptide receptor-like	XLOC_001463	LOC102574572	-1.14276	0.0026313	XM_006259299.1	somatostatin-2-like	XLOC_010986	TUBB3	1.43444	0.0026313	XM_006269387.1	tubulin, beta 3 class III	XLOC_009056	LOC102561092	-0.982573	0.0284945	XM_006267396.1	cysteine-rich venom protein helothermine-like	XLOC_003299	SNCA	0.945283	0.00984736	XM_006261248.1	synuclein, alpha (non A4 component of amyloid precursor)	XLOC_010738	LOC102575314	-0.709016	0.0026313	XM_006269131.1	steroid 21-hydroxylase-like
XLOC_010743	LOC102576768	1.11031	0.0026313	XM_006269137.1	lysosomal acid lipase/cholesteryl ester hydrolase-like	XLOC_020025	ACTG2	-1.13052	0.0026313	XM_006278736.1	actin, gamma 2, smooth muscle, enteric, transcript variant X2	XLOC_006235	PRDM6	1.43134	0.00824192	XM_006264455.1	PR domain containing 6	XLOC_000041	LOC102566578	-0.967742	0.0026313	XM_006257779.1	avidin-like	XLOC_000903	PLP1	0.935598	0.0026313	XM_006258708.1	proteolipid protein 1, transcript variant X1	XLOC_018106	NPHS2	-0.700949	0.0026313	XM_006276826.1	nephrosis 2, idiopathic, steroid-resistant (podocin)
XLOC_012453	LOC102564995	1.10516	0.0026313	XM_006270967.1	neuroblast differentiation-associated protein AHNAK-like	XLOC_005150	LOC102559161	-1.11414	0.0026313	XM_006263238.1	UDP-glucuronosyltransferase 1-9-like	XLOC_014102	SEZ6	1.4213	0.0026313	XM_006272745.1	seizure related 6 homolog (mouse)	XLOC_017556	EXOC3L4	-0.935949	0.0284945	XM_006276257.1	exocyst complex component 3-like 4	XLOC_019253	LOC102559669	0.934811	0.0026313	XM_006277993.1	frizzled-10-like	XLOC_015734	SHISA2	-0.694533	0.0026313	XM_006274427.1	shisa family member 2
XLOC_012787	LOC102558510	1.0983	0.00824192	XM_006271342.1	uncharacterized LOC102558510	XLOC_008541	CNDP1	-1.10924	0.0026313	XM_006266824.1	carnosine dipeptidase 1 (metallopeptidase M20 family)	XLOC_015941	LOC102576792	1.41739	0.0341065	XM_006274617.1	CUGBP Elav-like family member 3-A-like	XLOC_017513	SERPINB5	-0.917114	0.00657051	XM_006276212.1	serpin peptidase inhibitor, clade B (ovalbumin), member 5	XLOC_006416	LOC102561391	0.908205	0.0026313	XM_006264660.1	peripherin-like	XLOC_007703	LOC102567612	-0.67857	0.00984736	XM_006265951.1	cytochrome P450 26B1-like
XLOC_014317	LOC102559961	1.09418	0.0026313	XM_006272968.1	vasopressin V1a receptor-like	XLOC_002638	SYNPO	-1.1069	0.0026313	XM_006260565.1	synaptopodin	XLOC_007589	NEFH	1.40884	0.0374899	XM_006265847.1	neurofilament, heavy polypeptide	XLOC_001281	CMC2	-0.914901	0.00824192	XM_006259101.1	C-x(9)-C motif containing 2	XLOC_003006	LOC102574581	0.896836	0.0026313	XM_006260931.1	myosin-binding protein C, cardiac-type-like	XLOC_016538	JPH2	-0.657937	0.00657051	XM_006275231.1	junctophilin 2, transcript variant X1
XLOC_009466	SLC26A9	1.09375	0.0026313	XM_006267811.1	solute carrier family 26 (anion exchanger), member 9	XLOC_018099	NEFL	-1.10322	0.0026313	XM_006276810.1	neurofilament, light polypeptide	XLOC_007271	SLC18A1	1.37663	0.0026313	XM_006265496.1	solute carrier family 18 (vesicular monoamine transporter), member 1	XLOC_001335	IGSF10	-0.903504	0.0026313	XM_006259179.1	immunoglobulin superfamily, member 10	XLOC_015259	LOC102562273	0.892686	0.00472648	XR_363545.1	uncharacterized LOC102562273	XLOC_020135	SLC5A2	-0.653842	0.0026313	XM_006278885.1	solute carrier family 5 (sodium/glucose cotransporter), member 2
XLOC_003435	LOC102566361	1.09182	0.0026313	XM_006261381.1	ovotransferrin-like	XLOC_017932	UNC80	-1.10035	0.0026313	XM_006276656.1	unc-80 homolog (C. elegans)	XLOC_013166	APCDD1L	1.37107	0.0026313	XM_006271755.1	adenomatosis polyposis coli down-regulated 1-like	XLOC_003850	CECR5	-0.886478	0.0265003	XM_006261832.1	cat eye syndrome chromosome region, candidate 5	XLOC_013022	SEMA5A	0.884925	0.0026313	XM_006271598.1	sema domain, seven thrombospondin repeats (type 1 and type 1-like), transmembrane domain (TM) and short cytoplasmic domain, (semaphorin) 5A	XLOC_002731	PODXL	-0.630984	0.00984736	XM_006260653.1	podocalyxin-like
XLOC_015366	STARD5	1.08364	0.0026313	XM_006274032.1	StAR-related lipid transfer (START) domain containing 5	XLOC_017067	GPR116	-1.0952	0.00657051	XM_006275758.1	G protein-coupled receptor 116	XLOC_013674	LOC102570506	1.36837	0.0304374	XM_006272278.1	kallikrein-15-like	XLOC_013422	FREM1	-0.866902	0.0113199	XM_006272014.1	FRAS1 related extracellular matrix 1	XLOC_005010	MKX	0.883409	0.0026313	XM_006263075.1	mohawk homeobox	XLOC_012997	SLC4A1	-0.613435	0.00657051	XM_006271577.1	solute carrier family 4 (anion exchanger), member 1
XLOC_003318	LOC102577358	1.05829	0.0026313	XM_006261267.1	duplex and mab-3 related transcription factor 3-like	XLOC_010855	MGAT5B	-1.06645	0.00472648	XM_006269215.1	mannosyl (alpha-1,6-)-glycoprotein beta-1,6-N-acetyl-glucosaminyltransferase, isozyme B, transcript variant X1	XLOC_012067	CTGF	1.36342	0.0026313	XM_006270533.1	connective tissue growth factor	XLOC_002617	DCDC2	-0.862359	0.0255555	XM_006260544.1	doublecortin domain containing 2	XLOC_007754	TNMD	0.858986	0.0026313	XM_006265998.1	tenomodulin	XLOC_019197	PALMD	-0.607138	0.00657051	XM_006277941.1	palmdelphin
XLOC_002265	LOC102559836	1.05362	0.0026313	XM_006260135.1	WAP four-disulfide core domain protein 2-like	XLOC_010400	LOC102566853	-1.00071	0.00824192	XM_006268786.1	receptor-type tyrosine-protein phosphatase N2-like	XLOC_006416	LOC102561391	1.36066	0.0026313	XM_006264660.1	peripherin-like	XLOC_015736	TNFRSF19	-0.850186	0.0367128	XM_006274425.1	tumor necrosis factor receptor superfamily, member 19	XLOC_014555	LOC102558114	0.853093	0.0026313	XM_006273185.1	lysine--tRNA ligase-like	XLOC_002665	LOC102567357	-0.604121	0.00472648	XM_006260586.1	probable proline dehydrogenase 2-like
XLOC_009294	PPP1R3C	1.0448	0.0026313	XM_006267634.1	protein phosphatase 1, regulatory subunit 3C	XLOC_009005	LOC102569324	-0.973708	0.0026313	XM_006267352.1	vitamin D3 hydroxylase-associated protein-like	XLOC_001095	PPP2R2C	1.31651	0.0399848	XM_006258906.1	protein phosphatase 2, regulatory subunit B, gamma	XLOC_000499	ERC1	-0.845068	0.0424731	XM_006258283.1	ELKS/RAB6-interacting/CAST family member 1, transcript variant X1	XLOC_006860	LOC102569158	0.845682	0.0026313	XM_006265079.1	protein Wnt-11-like, transcript variant X2	XLOC_004098	ADAMTS15	-0.604053	0.00824192	XM_006262089.1	ADAM metallopeptidase with thrombospondin type 1 motif, 15
XLOC_013143	LOC102567788	1.02031	0.0026313	XM_006271712.1	calretinin-like	XLOC_007303	LOC102563735	-0.973188	0.0026313	XM_006265526.1	BMP/retinoic acid-inducible neural-specific protein 1-like	XLOC_015709	LOC102576789	1.30044	0.00984736	XM_006274392.1	protein kinase C and casein kinase substrate in neurons protein 2-like	XLOC_003859	CECR2	-0.841284	0.0189661	XM_006261831.1	cat eye syndrome chromosome region, candidate 2	XLOC_005818	PTPRR	0.845405	0.0026313	XM_006263984.1	protein tyrosine phosphatase, receptor type, R	XLOC_019177	HOXB3	-0.602255	0.00472648	XM_006277919.1	homeobox B3
XLOC_004581	ST6GALNAC5	1.0195	0.00472648	XM_006262626.1	ST6 (alpha-N-acetyl-neuraminyl-2,3-beta-galactosyl-1,3)-N-acetylgalactosaminide alpha-2,6-sialyltransferase 5	XLOC_016496	FBLN2	-0.971526	0.0026313	XM_006275174.1	fibulin 2	XLOC_004793	LOC102559075	1.29546	0.0026313	XM_006262837.1	endonuclease domain-containing 1 protein-like	XLOC_009660	HMBOX1	-0.841073	0.016633	XM_006268010.1	homeobox containing 1	XLOC_012479	TM6SF2	0.833337	0.0026313	XM_006271031.1	transmembrane 6 superfamily member 2	XLOC_002043	ANPEP	-0.589323	0.00824192	XM_006259907.1	alanyl (membrane) aminopeptidase
XLOC_005290	CRISPLD2	1.01629	0.0026313	XM_006263385.1	cysteine-rich secretory protein LCCL domain containing 2	XLOC_001760	STEAP1	-0.967941	0.0026313	XM_006259626.1	six transmembrane epithelial antigen of the prostate 1, transcript variant X2	XLOC_014533	CPLX3	1.28715	0.0374899	XM_006273142.1	complexin 3	XLOC_013231	CCDC181	-0.830301	0.0235163	XM_006271813.1	coiled-coil domain containing 181, transcript variant X2	XLOC_014520	SEMA7A	0.800125	0.0026313	XM_006273154.1	semaphorin 7A, GPI membrane anchor (John Milton Hagen blood group)	XLOC_001821	ID2	-0.576256	0.00657051	XM_006259688.1	inhibitor of DNA binding 2, dominant negative helix-loop-helix protein
XLOC_009939	PXDNL	0.994784	0.00472648	XM_006268304.1	peroxidasin homolog (Drosophila)-like	XLOC_004313	CNN1	-0.956271	0.0026313	XM_006262326.1	calponin 1, basic, smooth muscle	XLOC_001463	LOC102574572	1.25956	0.0026313	XM_006259299.1	somatostatin-2-like	XLOC_019823	LOC102564018	-0.828163	0.0026313	XM_006278540.1	cysteine-rich venom protein helothermine-like	XLOC_003318	LOC102577358	0.780506	0.0026313	XM_006261267.1	duplex and mab-3 related transcription factor 3-like	XLOC_010297	PTPRQ	-0.56927	0.00472648	XM_006268681.1	protein tyrosine phosphatase, receptor type, Q
XLOC_019803	LOC102559056	0.993359	0.0026313	XM_006278518.1	protein MRP-126-like	XLOC_016935	LOC102567251	-0.952181	0.0026313	XM_006275615.1	major histocompatibility complex class I-related gene protein-like	XLOC_004684	COL11A1	1.25199	0.0026313	XM_006262736.1	collagen, type XI, alpha 1, transcript variant X3	XLOC_014022	BMP5	-0.810899	0.00472648	XM_006272661.1	bone morphogenetic protein 5	XLOC_014521	LOC102569028	0.762897	0.0026313	XM_006273155.1	cholesterol side-chain cleavage enzyme, mitochondrial-like	XLOC_005823	ALDH1A2	-0.54661	0.00824192	XM_006263988.1	aldehyde dehydrogenase 1 family, member A2, transcript variant X1
XLOC_013532	MRPL34	0.991765	0.0026313	XM_006272137.1	mitochondrial ribosomal protein L34	XLOC_017756	SCG2	-0.949055	0.0026313	XM_006276487.1	secretogranin II	XLOC_003593	AMH	1.24459	0.0026313	XM_006261559.1	anti-Mullerian hormone	XLOC_003183	SLC22A5	-0.808869	0.0322894	XM_006261139.1	solute carrier family 22 (organic cation/carnitine transporter), member 5	XLOC_015868	CPLX2	0.75851	0.0026313	XM_006274560.1	complexin 2
XLOC_004200	LOC102567125	0.967763	0.0026313	XM_006262206.1	ribonuclease-like	XLOC_014643	PKIB	-0.927011	0.00824192	XM_006273282.1	protein kinase (cAMP-dependent, catalytic) inhibitor beta	XLOC_002641	GPX3	1.23088	0.0026313	XM_006260571.1	glutathione peroxidase 3 (plasma)	XLOC_016502	HIPK2	-0.804636	0.0026313	XM_006275178.1	homeodomain interacting protein kinase 2, transcript variant X2	XLOC_006272	EYA1	0.753241	0.0026313	XM_006264490.1	eyes absent homolog 1 (Drosophila), transcript variant X1
XLOC_012957	UPK1B	0.943634	0.0026313	XM_006271528.1	uroplakin 1B	XLOC_008364	HEY2	-0.925349	0.00472648	XM_006266650.1	hes-related family bHLH transcription factor with YRPW motif 2, transcript variant X1	XLOC_006139	S100A13	1.2238	0.0026313	XM_006264341.1	S100 calcium binding protein A13	XLOC_011513	DNAI1	-0.781629	0.00824192	XM_006269950.1	dynein, axonemal, intermediate chain 1	XLOC_000315	KIAA1024	0.750509	0.0026313	XM_006258082.1	KIAA1024 ortholog
XLOC_019258	FAP	0.932114	0.00824192	XM_006277995.1	fibroblast activation protein, alpha	XLOC_015056	LOC102564848	-0.923541	0.0026313	XM_006273691.1	acyl-coenzyme A synthetase ACSM3, mitochondrial-like	XLOC_010796	LOC102570032	1.20292	0.0026313	XM_006269192.1	NAC-alpha domain-containing protein 1-like	XLOC_016041	LOC102564391	-0.775834	0.0153678	XM_006274733.1	relaxin receptor 1-like	XLOC_014546	LOC102576325	0.743185	0.00657051	XM_006273179.1	serine/threonine-protein kinase PAK 1-like
XLOC_004871	LOC102562472	0.921908	0.00824192	XM_006262925.1	cytochrome P450 2J6-like	XLOC_012889	SLC35C2	-0.921033	0.0026313	XM_006271460.1	solute carrier family 35 (GDP-fucose transporter), member C2	XLOC_013898	CFD	1.20143	0.0026313	XM_006272513.1	complement factor D (adipsin)	XLOC_001261	LOC102563321	-0.737415	0.0026313	XM_006259088.1	hemoglobin subunit epsilon-like	XLOC_002515	NAGLU	0.741529	0.0026313	XM_006260415.1	N-acetylglucosaminidase, alpha
XLOC_014270	LOC102567708	0.920205	0.00984736	XM_006272922.1	cadherin-10-like	XLOC_016348	PAX8	-0.916781	0.0026313	XM_006275027.1	paired box 8	XLOC_011709	LOC102568633	1.20081	0.0026313	XM_006270170.1	probable vesicular acetylcholine transporter-A-like	XLOC_014833	SRGN	-0.732729	0.0424731	XM_006273478.1	serglycin	XLOC_019047	CCNJL	0.738404	0.0026313	XM_006277780.1	cyclin J-like
XLOC_016716	TMOD4	0.909716	0.00824192	XM_006275401.1	tropomodulin 4 (muscle)	XLOC_018293	LOC102574944	-0.898175	0.00472648	XM_006277016.1	interleukin-15-like, transcript variant X1	XLOC_004513	LOC102570622	1.17942	0.00824192	XM_006262559.1	insulin gene enhancer protein ISL-1-like	XLOC_014934	LOC102576022	-0.731373	0.0408383	XM_006273577.1	parathyroid hormone/parathyroid hormone-related peptide receptor-like	XLOC_001468	MMP23B	0.729381	0.0026313	XM_006259289.1	matrix metallopeptidase 23B
XLOC_014705	AMHR2	0.883038	0.0026313	XM_006273345.1	anti-Mullerian hormone receptor, type II	XLOC_007693	FZD5	-0.89708	0.0026313	XM_006265941.1	frizzled family receptor 5	XLOC_010356	LOC102575076	1.1755	0.0026313	XM_006268737.1	butyrophilin subfamily 1 member A1-like	XLOC_005365	IGF1R	-0.723112	0.0201342	XM_006263474.1	insulin-like growth factor 1 receptor	XLOC_004381	LOC102573555	0.723653	0.0026313	XM_006262407.1	glutathione S-transferase 3-like
XLOC_009660	HMBOX1	0.881112	0.00657051	XM_006268010.1	homeobox containing 1	XLOC_016867	LOC102570362	-0.896093	0.0026313	XM_006275551.1	3 beta-hydroxysteroid dehydrogenase/Delta 5-->4-isomerase-like	XLOC_014375	LOC102573199	1.16461	0.0026313	XM_006273013.1	chromogranin-A-like	XLOC_000170	ATP6V1C2	-0.708715	0.0026313	XM_006257922.1	ATPase, H+ transporting, lysosomal 42kDa, V1 subunit C2	XLOC_017860	LOC102565559	0.717566	0.00824192	XM_006276579.1	lymphocyte antigen 86-like
XLOC_013303	OSGIN1	0.860219	0.00472648	XM_006271885.1	oxidative stress induced growth inhibitor 1	XLOC_017258	TBX18	-0.894679	0.0026313	XM_006275946.1	T-box 18	XLOC_017562	B3GAT1	1.15988	0.0313843	XM_006276261.1	beta-1,3-glucuronyltransferase 1 (glucuronosyltransferase P)	XLOC_015268	LOC102564300	-0.703371	0.0391519	XM_006273932.1	zinc finger protein 420-like	XLOC_010986	TUBB3	0.71612	0.0026313	XM_006269387.1	tubulin, beta 3 class III
XLOC_016502	HIPK2	0.84455	0.0026313	XM_006275178.1	homeodomain interacting protein kinase 2, transcript variant X2	XLOC_002641	GPX3	-0.891286	0.0026313	XM_006260571.1	glutathione peroxidase 3 (plasma)	XLOC_019688	LOC102568737	1.15268	0.0153678	XR_363851.1	uncharacterized LOC102568737	XLOC_001438	SOGA1	-0.701314	0.00472648	XM_006259266.1	suppressor of glucose, autophagy associated 1	XLOC_017020	LOC102564773	0.709318	0.0026313	XM_006275687.1	keratin, type II cytoskeletal cochleal-like
XLOC_008602	TBC1D9	0.840634	0.0026313	XM_006266891.1	TBC1 domain family, member 9 (with GRAM domain)	XLOC_011657	LOC102575787	-0.886593	0.0026313	XM_006270115.1	adrenodoxin, mitochondrial-like	XLOC_001686	RET	1.14988	0.0026313	XM_006259549.1	ret proto-oncogene	XLOC_001577	LOC102564479	-0.700652	0.0026313	XM_006259426.1	uncharacterized LOC102564479	XLOC_015969	CLU	0.704159	0.0026313	XM_006274651.1	clusterin
XLOC_017632	CORIN	0.837195	0.0026313	XM_006276336.1	corin, serine peptidase	XLOC_015332	LOC102560570	-0.882653	0.0026313	XM_006273996.1	disintegrin and metalloproteinase domain-containing protein 19-like	XLOC_015967	SCARA3	1.14944	0.0113199	XM_006274653.1	scavenger receptor class A, member 3	XLOC_004476	DCBLD1	-0.698654	0.022389	XM_006262521.1	discoidin, CUB and LCCL domain containing 1	XLOC_014705	AMHR2	0.703112	0.0026313	XM_006273345.1	anti-Mullerian hormone receptor, type II
XLOC_003617	MYH11	0.828373	0.0026313	XM_006261582.1	myosin, heavy chain 11, smooth muscle	XLOC_002330	LOC102575357	-0.867826	0.0026313	XM_006260196.1	argininosuccinate lyase-like	XLOC_000204	UCP2	1.14131	0.0026313	XM_006257947.1	uncoupling protein 2 (mitochondrial, proton carrier)	XLOC_007449	SLC6A12	-0.697491	0.0141117	XM_006265694.1	solute carrier family 6 (neurotransmitter transporter), member 12	XLOC_011267	LOC102572104	0.701936	0.0026313	XM_006269693.1	reticulon-1-A-like, transcript variant X3
XLOC_006686	MCM8	0.818112	0.00824192	XM_006264898.1	minichromosome maintenance complex component 8	XLOC_018105	LOC102567885	-0.860883	0.0026313	XM_006276825.1	ADAMTS-like protein 2-like	XLOC_001405	FBLN5	1.13543	0.0026313	XM_006259232.1	fibulin 5, transcript variant X2	XLOC_013813	RSF1	-0.688755	0.0408383	XM_006272444.1	remodeling and spacing factor 1	XLOC_011098	NDC80	0.694207	0.0026313	XM_006269514.1	NDC80 kinetochore complex component
XLOC_001658	APOA1	0.804155	0.0026313	XM_006259520.1	apolipoprotein A-I	XLOC_014075	SLC5A10	-0.832055	0.0026313	XM_006272714.1	solute carrier family 5 (sodium/sugar cotransporter), member 10, transcript variant X1	XLOC_004662	SLC18A2	1.11766	0.0026313	XM_006262699.1	solute carrier family 18 (vesicular monoamine transporter), member 2	XLOC_011562	RNASEL	-0.687816	0.0367128	XM_006270010.1	ribonuclease L (2',5'-oligoisoadenylate synthetase-dependent)	XLOC_018290	LOC102571606	0.686777	0.0026313	XM_006277002.1	derlin-2-like
XLOC_000382	COL28A1	0.797709	0.0026313	XM_006258171.1	collagen, type XXVIII, alpha 1	XLOC_019197	PALMD	-0.828929	0.0026313	XM_006277941.1	palmdelphin	XLOC_002973	DBH	1.11672	0.0026313	XM_006260879.1	dopamine beta-hydroxylase (dopamine beta-monooxygenase)	XLOC_003595	JSRP1	-0.687753	0.0189661	XM_006261560.1	junctional sarcoplasmic reticulum protein 1	XLOC_012510	NCAN	0.682825	0.0026313	XM_006271033.1	neurocan
XLOC_004416	LOC102563884	0.781093	0.0026313	XM_006262449.1	polycystin-1-like	XLOC_010126	LOC102576076	-0.823385	0.0026313	XM_006268502.1	long-chain fatty acid transport protein 6-like	XLOC_008706	CADPS	1.09336	0.0026313	XM_006267004.1	Ca++-dependent secretion activator	XLOC_018110	CEP350	-0.685111	0.0349722	XM_006276818.1	centrosomal protein 350kDa	XLOC_017840	MYBL2	0.67915	0.0026313	XM_006276553.1	v-myb avian myeloblastosis viral oncogene homolog-like 2
XLOC_008286	LOC102559326	0.779504	0.0026313	XM_006266561.1	neuroblast differentiation-associated protein AHNAK-like	XLOC_010738	LOC102575314	-0.816857	0.0026313	XM_006269131.1	steroid 21-hydroxylase-like	XLOC_017756	SCG2	1.09123	0.0026313	XM_006276487.1	secretogranin II	XLOC_006616	UTRN	-0.683047	0.0212803	XM_006264831.1	utrophin	XLOC_001168	MGAM	0.678793	0.00984736	XM_006258986.1	maltase-glucoamylase (alpha-glucosidase)
XLOC_006984	RINT1	0.778401	0.0026313	XM_006265209.1	RAD50 interactor 1, transcript variant X1	XLOC_015471	SULF1	-0.816639	0.00472648	XM_006274147.1	sulfatase 1	XLOC_001658	APOA1	1.08384	0.0026313	XM_006259520.1	apolipoprotein A-I	XLOC_007092	ADAMTS9	-0.6785	0.00657051	XM_006265332.1	ADAM metallopeptidase with thrombospondin type 1 motif, 9	XLOC_006069	LOC102562318	0.677412	0.00824192	XM_006264248.1	kinetochore protein Spc25-like
XLOC_008408	CALB1	0.772801	0.0026313	XM_006266690.1	calbindin 1, 28kDa	XLOC_017468	RGS4	-0.81096	0.00657051	XM_006276158.1	regulator of G-protein signaling 4	XLOC_015975	STMN4	1.08189	0.00657051	XM_006274659.1	stathmin-like 4	XLOC_015958	STC1	-0.672252	0.0026313	XM_006274642.1	stanniocalcin 1	XLOC_013898	CFD	0.673497	0.0026313	XM_006272513.1	complement factor D (adipsin)
XLOC_009391	LOC102566850	0.764718	0.0026313	XM_006267730.1	FRAS1-related extracellular matrix protein 2-like	XLOC_002692	LOC102575737	-0.796128	0.0026313	XM_006260622.1	cytochrome P450 11B, mitochondrial-like	XLOC_006687	CHGB	1.07794	0.0026313	XM_006264900.1	chromogranin B (secretogranin 1)	XLOC_019946	LOC102574878	-0.664856	0.0127323	XM_006278659.1	fatty acyl-CoA reductase 1-like	XLOC_001902	TMEM200A	0.666788	0.00824192	XM_006259763.1	transmembrane protein 200A
XLOC_007825	GPR37L1	0.761932	0.00472648	XM_006266077.1	G protein-coupled receptor 37 like 1	XLOC_002220	LOC102569061	-0.787612	0.0026313	XM_006260099.1	glycine N-acyltransferase-like protein 3-like	XLOC_017067	GPR116	1.0762	0.0265003	XM_006275758.1	G protein-coupled receptor 116	XLOC_007512	LOC102559932	-0.664369	0.0026313	XM_006265755.1	collagen alpha-1(XXVI) chain-like	XLOC_011428	PTPRZ1	0.656136	0.00472648	XM_006269867.1	protein tyrosine phosphatase, receptor-type, Z polypeptide 1
XLOC_012236	COL21A1	0.760027	0.0026313	XM_006270716.1	collagen, type XXI, alpha 1	XLOC_015664	GATA5	-0.78321	0.00472648	XM_006274328.1	GATA binding protein 5	XLOC_015418	LOC102563375	1.07403	0.0026313	XM_006274090.1	protein odd-skipped-related 1-like	XLOC_014517	EDC3	-0.664071	0.0127323	XM_006273147.1	enhancer of mRNA decapping 3	XLOC_000582	LOC102569287	0.655443	0.00657051	XM_006258373.1	follicle-stimulating hormone receptor-like
XLOC_011791	LOC102566081	0.756042	0.0026313	XM_006270235.1	beta-galactoside-binding lectin-like	XLOC_003145	LOC102572230	-0.783059	0.00657051	XM_006261091.1	transmembrane protein 198-B-like	XLOC_009120	LOC102559409	1.07302	0.0127323	XM_006267472.1	calcitonin receptor-like	XLOC_020027	TET3	-0.652629	0.0127323	XM_006278741.1	tet methylcytosine dioxygenase 3	XLOC_015352	LOC102567023	0.648692	0.0026313	XM_006274023.1	smoothelin-like protein 2-like
XLOC_007512	LOC102559932	0.748038	0.0026313	XM_006265755.1	collagen alpha-1(XXVI) chain-like	XLOC_007178	MYO1A	-0.767428	0.00472648	XM_006265411.1	myosin IA	XLOC_012101	TAGLN3	1.07168	0.0026313	XM_006270572.1	transgelin 3	XLOC_009418	SLC45A2	-0.648704	0.047151	XM_006267764.1	solute carrier family 45, member 2	XLOC_003129	PIR	0.642749	0.0026313	XM_006261077.1	pirin (iron-binding nuclear protein)
XLOC_014618	LOC102575170	0.742465	0.0026313	XM_006273256.1	cystatin-B-like	XLOC_017000	LOC102563625	-0.764764	0.0026313	XM_006275682.1	cGMP-dependent 3',5'-cyclic phosphodiesterase-like	XLOC_005026	MARVELD1	1.06679	0.016633	XM_006263087.1	MARVEL domain containing 1	XLOC_013405	ENPP5	-0.64569	0.0313843	XM_006271995.1	ectonucleotide pyrophosphatase/phosphodiesterase 5 (putative), transcript variant X2	XLOC_001463	LOC102574572	0.641478	0.0026313	XM_006259299.1	somatostatin-2-like
XLOC_000177	LOC102561900	0.73513	0.0026313	XM_006257927.1	semaphorin-3D-like	XLOC_002786	SLC25A29	-0.763732	0.0026313	XM_006260708.1	solute carrier family 25 (mitochondrial carnitine/acylcarnitine carrier), member 29	XLOC_001829	LOC102570383	1.06414	0.0424731	XM_006259696.1	high affinity choline transporter 1-like	XLOC_012416	ARVCF	-0.635329	0.00984736	XM_006270920.1	armadillo repeat gene deleted in velocardiofacial syndrome	XLOC_001658	APOA1	0.62421	0.00657051	XM_006259520.1	apolipoprotein A-I
XLOC_002516	HSD17B1	0.719263	0.0026313	XM_006260402.1	hydroxysteroid (17-beta) dehydrogenase 1, transcript variant X2	XLOC_010746	ACTA2	-0.755928	0.0026313	XM_006269140.1	actin, alpha 2, smooth muscle, aorta	XLOC_004860	LOC102574734	1.04196	0.0026313	XM_006262895.1	procollagen C-endopeptidase enhancer 1-like	XLOC_000457	LOC102576424	-0.609978	0.0201342	XM_006258238.1	heat shock factor protein 3-like	XLOC_004506	SALL1	0.622849	0.0026313	XM_006262552.1	spalt-like transcription factor 1, transcript variant X4
XLOC_010256	LOC102570029	0.713605	0.0026313	XM_006268638.1	vascular cell adhesion protein 1-like, transcript variant X2	XLOC_008801	LOC102572026	-0.747002	0.00824192	XM_006267109.1	GDNF family receptor alpha-4-like	XLOC_003490	F8	1.03973	0.0026313	XM_006261445.1	coagulation factor VIII, procoagulant component	XLOC_013636	LOC102560955	-0.609911	0.0026313	XM_006272242.1	protein NEL-like	XLOC_002641	GPX3	0.582923	0.00984736	XM_006260571.1	glutathione peroxidase 3 (plasma)
XLOC_003273	PRELP	0.710099	0.0026313	XM_006261224.1	proline/arginine-rich end leucine-rich repeat protein	XLOC_004684	COL11A1	-0.740595	0.00472648	XM_006262736.1	collagen, type XI, alpha 1, transcript variant X3	XLOC_010569	CDH19	1.01988	0.0113199	XM_006268948.1	cadherin 19, type 2	XLOC_000177	LOC102561900	-0.601012	0.01784	XM_006257927.1	semaphorin-3D-like	XLOC_011119	MSH6	0.567823	0.0026313	XM_006269539.1	mutS homolog 6
XLOC_009174	THBD	0.700276	0.0026313	XM_006267522.1	thrombomodulin	XLOC_016034	OSR2	-0.739828	0.0026313	XM_006274725.1	odd-skipped related transciption factor 2, transcript variant X2	XLOC_018747	PDZD7	1.00543	0.00824192	XM_006277481.1	PDZ domain containing 7	XLOC_008172	PLEKHH1	-0.597224	0.0245666	XM_006266446.1	pleckstrin homology domain containing, family H (with MyTH4 domain) member 1
XLOC_016824	GAS2	0.68132	0.00472648	XM_006275507.1	growth arrest-specific 2	XLOC_005967	LOC102577145	-0.733589	0.0026313	XM_006264145.1	D-beta-hydroxybutyrate dehydrogenase, mitochondrial-like	XLOC_014542	ISLR2	0.999159	0.0026313	XM_006273158.1	immunoglobulin superfamily containing leucine-rich repeat 2, transcript variant X1	XLOC_001486	AHCYL1	-0.596179	0.0026313	XM_006259321.1	adenosylhomocysteinase-like 1, transcript variant X1
XLOC_015934	S100A10	0.678787	0.0026313	XM_006274615.1	S100 calcium binding protein A10	XLOC_008706	CADPS	-0.729216	0.00824192	XM_006267004.1	Ca++-dependent secretion activator	XLOC_000062	ADAM19	0.997421	0.0399848	XM_006257806.1	ADAM metallopeptidase domain 19	XLOC_004183	HYDIN	-0.592167	0.033198	XM_006262199.1	HYDIN, axonemal central pair apparatus protein
XLOC_019235	LOC102575186	0.658846	0.0026313	XM_006277977.1	transmembrane protein 47-like	XLOC_011701	OGDHL	-0.722589	0.0026313	XM_006270166.1	oxoglutarate dehydrogenase-like, transcript variant X2	XLOC_012889	SLC35C2	0.997156	0.0026313	XM_006271460.1	solute carrier family 35 (GDP-fucose transporter), member C2	XLOC_014060	MPRIP	-0.590891	0.0235163	XM_006272696.1	myosin phosphatase Rho interacting protein
XLOC_013512	GJA1	0.653523	0.0026313	XM_006272096.1	gap junction protein, alpha 1, 43kDa	XLOC_008999	LOC102565364	-0.721062	0.0026313	XM_006267336.1	alanine aminotransferase 2-like	XLOC_002692	LOC102575737	0.992384	0.0026313	XM_006260622.1	cytochrome P450 11B, mitochondrial-like	XLOC_006626	MAN1B1	-0.590516	0.0358127	XM_006264834.1	mannosidase, alpha, class 1B, member 1
XLOC_001181	ME3	0.647649	0.0026313	XM_006258999.1	malic enzyme 3, NADP(+)-dependent, mitochondrial	XLOC_015306	HSD17B2	-0.715898	0.0026313	XM_006273972.1	hydroxysteroid (17-beta) dehydrogenase 2	XLOC_008364	HEY2	0.971185	0.0026313	XM_006266650.1	hes-related family bHLH transcription factor with YRPW motif 2, transcript variant X1	XLOC_008408	CALB1	-0.588751	0.01784	XM_006266690.1	calbindin 1, 28kDa
XLOC_018761	F3	0.644957	0.0026313	XM_006277486.1	coagulation factor III (thromboplastin, tissue factor)	XLOC_012067	CTGF	-0.706888	0.0026313	XM_006270533.1	connective tissue growth factor	XLOC_002697	LOC102574810	0.970112	0.0127323	XM_006260618.1	riboflavin transporter 2-like	XLOC_015444	TRPM6	-0.586578	0.0153678	XM_006274120.1	transient receptor potential cation channel, subfamily M, member 6
XLOC_005663	LOC102575135	0.632118	0.00657051	XM_006263807.1	ammonium transporter Rh type C-like	XLOC_003407	CHRNA3	-0.686853	0.0026313	XM_006261354.1	cholinergic receptor, nicotinic, alpha 3 (neuronal)	XLOC_006431	NCKAP5L	0.965192	0.0026313	XM_006264647.1	NCK-associated protein 5-like	XLOC_004420	PAMR1	-0.583475	0.0113199	XM_006262454.1	peptidase domain containing associated with muscle regeneration 1, transcript variant X1
XLOC_017835	HEMGN	0.618334	0.00472648	XM_006276548.1	hemogen, transcript variant X1	XLOC_009930	SLC31A1	-0.683598	0.00984736	XM_006268285.1	solute carrier family 31 (copper transporter), member 1	XLOC_000564	LOC102565100	0.965121	0.0026313	XM_006258355.1	heart- and neural crest derivatives-expressed protein 2-like	XLOC_011280	ATP4A	-0.582863	0.0026313	XM_006269708.1	ATPase, H+/K+ exchanging, alpha polypeptide
XLOC_013747	SDPR	0.615616	0.0026313	XM_006272372.1	serum deprivation response	XLOC_006525	LOC102562243	-0.682016	0.00657051	XM_006264740.1	ectonucleotide pyrophosphatase/phosphodiesterase family member 3-like	XLOC_004236	COL12A1	0.965012	0.0026313	XM_006262249.1	collagen, type XII, alpha 1	XLOC_019410	LOC102558530	-0.582635	0.0382765	XM_006278126.1	myelin and lymphocyte protein-like, transcript variant X2
XLOC_006296	SFRP2	0.602483	0.00472648	XM_006264518.1	secreted frizzled-related protein 2	XLOC_015832	LOC102572203	-0.67858	0.00472648	XM_006274533.1	contactin-1-like	XLOC_000656	COL1A2	0.960054	0.00472648	XM_006258452.1	collagen, type I, alpha 2	XLOC_011042	ST6GALNAC4	-0.58179	0.0189661	XM_006269463.1	ST6 (alpha-N-acetyl-neuraminyl-2,3-beta-galactosyl-1,3)-N-acetylgalactosaminide alpha-2,6-sialyltransferase 4
XLOC_018247	LOC102563631	0.55074	0.00657051	XR_363745.1	uncharacterized LOC102563631	XLOC_018173	FKBP5	-0.668323	0.0026313	XM_006276891.1	FK506 binding protein 5	XLOC_011603	LOC102560255	0.957452	0.0341065	XM_006270048.1	cytochrome P450 1B1-like	XLOC_004919	LOC102575133	-0.579575	0.0127323	XM_006262981.1	zinc finger protein 585A-like
XLOC_001291	LOC102570689	inf	0.0026313	XM_006259113.1	norrin-like	XLOC_008171	ARG2	-0.658568	0.00824192	XM_006266445.1	arginase 2	XLOC_014873	ANK1	0.949309	0.0026313	XM_006273519.1	ankyrin 1, erythrocytic	XLOC_011067	GNE	-0.579015	0.0113199	XM_006269485.1	glucosamine (UDP-N-acetyl)-2-epimerase/N-acetylmannosamine kinase
XLOC_012500	LOC102566935	inf	0.0026313	XM_006271052.1	collagen alpha-1(II) chain-like	XLOC_018116	SOAT1	-0.657101	0.0026313	XM_006276828.1	sterol O-acyltransferase 1	XLOC_002686	TONSL	0.946761	0.0026313	XM_006260614.1	tonsoku-like, DNA repair protein	XLOC_011201	UGT8	-0.573517	0.0455584	XM_006269623.1	UDP glycosyltransferase 8, transcript variant X1
XLOC_001053	LOC102568912	inf	0.00657051	XR_362717.1	uncharacterized LOC102568912	XLOC_006767	LOC102574741	-0.654857	0.0026313	XM_006264941.1	homeobox protein meis3-B-like	XLOC_017270	LOC102573067	0.944176	0.00472648	XM_006275961.1	reticulon-4 receptor-like, transcript variant X2	XLOC_001024	ZFHX3	-0.57094	0.0153678	XM_006258819.1	zinc finger homeobox 3
XLOC_009696	LOC102563028	inf	0.00984736	XM_006268040.1	histone H2B 1/2/3/4/6-like	XLOC_011181	CTH	-0.631293	0.0026313	XM_006269606.1	cystathionase (cystathionine gamma-lyase)	XLOC_018332	LOC102565404	0.939285	0.0189661	XM_006277058.1	collagen alpha-1(I) chain-like	XLOC_015778	LOC102574469	-0.568924	0.0455584	XM_006274466.1	uncharacterized LOC102574469
						XLOC_001112	LOC102563319	-0.625116	0.0026313	XM_006258919.1	dehydrogenase/reductase SDR family member 1-like	XLOC_015332	LOC102560570	0.936858	0.0026313	XM_006273996.1	disintegrin and metalloproteinase domain-containing protein 19-like	XLOC_003740	PKHD1	-0.567105	0.0245666	XM_006261706.1	polycystic kidney and hepatic disease 1 (autosomal recessive)
						XLOC_019177	HOXB3	-0.6108	0.0026313	XM_006277919.1	homeobox B3	XLOC_004652	LOC102565041	0.92126	0.0127323	XM_006262695.1	apelin receptor A-like	XLOC_003155	CLDN8	-0.563454	0.0212803	XM_006261102.1	claudin 8
						XLOC_002963	SARDH	-0.578758	0.00472648	XM_006260892.1	sarcosine dehydrogenase	XLOC_013173	LOC102558340	0.918433	0.0141117	XM_006271749.1	tubulin beta-6 chain-like	XLOC_017842	SGK2	-0.554159	0.0341065	XM_006276556.1	serum/glucocorticoid regulated kinase 2, transcript variant X2
						XLOC_015775	APOA2	-0.566117	0.00984736	XM_006274463.1	apolipoprotein A-II	XLOC_003701	LOC102575599	0.917166	0.0026313	XM_006261670.1	cytochrome P450 2K4-like	XLOC_018884	KLHL3	-0.552412	0.0284945	XM_006277619.1	kelch-like family member 3
						XLOC_005771	LOC102563338	-inf	0.0026313	XM_006263922.1	thioredoxin domain-containing protein 17-like	XLOC_008996	CYHR1	0.914979	0.0141117	XM_006267338.1	cysteine/histidine-rich 1	XLOC_008805	EFHC2	-0.549122	0.0424731	XM_006267114.1	EF-hand domain (C-terminal) containing 2
						XLOC_001066	LOC102573078	-inf	0.00472648	XM_006258879.1	chromosome unknown open reading frame, human C2orf50	XLOC_012665	LOC102563914	0.909986	0.0349722	XM_006271199.1	17-beta-hydroxysteroid dehydrogenase type 6-like	XLOC_009294	PPP1R3C	-0.548196	0.0341065	XM_006267634.1	protein phosphatase 1, regulatory subunit 3C
												XLOC_002601	FNDC1	0.903886	0.0026313	XM_006260531.1	fibronectin type III domain containing 1	XLOC_014252	SLC6A18	-0.546898	0.0399848	XM_006272902.1	solute carrier family 6 (neutral amino acid transporter), member 18
												XLOC_018279	MMP11	0.902606	0.00472648	XM_006277009.1	matrix metallopeptidase 11 (stromelysin 3)	XLOC_009419	ADAMTS12	-0.537467	0.0322894	XM_006267766.1	ADAM metallopeptidase with thrombospondin type 1 motif, 12
												XLOC_004294	EPOR	0.898278	0.0026313	XM_006262351.1	erythropoietin receptor	XLOC_014327	LOC102562589	-0.532256	0.0212803	XM_006272978.1	probable glutamate receptor-like
												XLOC_010654	GATA1	0.895086	0.0113199	XM_006269039.1	GATA binding protein 1 (globin transcription factor 1)	XLOC_005663	LOC102575135	-0.530646	0.0212803	XM_006263807.1	ammonium transporter Rh type C-like
												XLOC_019338	TAGLN	0.890315	0.0026313	XM_006278069.1	transgelin	XLOC_002541	LOC102572301	-0.529796	0.0349722	XM_006260435.1	suppressor of hairless protein homolog, transcript variant X2
												XLOC_011267	LOC102572104	0.88234	0.0026313	XM_006269693.1	reticulon-1-A-like, transcript variant X3	XLOC_009563	LOC102574213	-0.529301	0.0313843	XM_006267928.1	claudin-4-like
												XLOC_011810	ATP1A3	0.881948	0.0026313	XM_006270272.1	ATPase, Na+/K+ transporting, alpha 3 polypeptide	XLOC_017095	SDC4	-0.526646	0.0408383	XM_006275788.1	syndecan 4
												XLOC_011442	LOC102562725	0.880517	0.0367128	XM_006269898.1	angiopoietin-2-like	XLOC_003884	FABP5	-0.525066	0.033198	XM_006261858.1	fatty acid binding protein 5 (psoriasis-associated)
												XLOC_015371	TAL1	0.877191	0.0026313	XM_006274037.1	T-cell acute lymphocytic leukemia 1	XLOC_004416	LOC102563884	-0.522144	0.0284945	XM_006262449.1	polycystin-1-like
												XLOC_008801	LOC102572026	0.876886	0.0026313	XM_006267109.1	GDNF family receptor alpha-4-like	XLOC_004125	BNC1	-0.520953	0.0322894	XM_006262115.1	basonuclin 1
												XLOC_001140	SOX10	0.855828	0.00657051	XM_006258955.1	SRY (sex determining region Y)-box 10	XLOC_007725	LOC102573022	-0.512429	0.0284945	XM_006265973.1	protein sidekick-1-like
												XLOC_004098	ADAMTS15	0.84886	0.0026313	XM_006262089.1	ADAM metallopeptidase with thrombospondin type 1 motif, 15	XLOC_017707	TGFBI	-0.504972	0.0294199	XM_006276411.1	transforming growth factor, beta-induced, 68kDa
												XLOC_019944	RARG	0.839121	0.0026313	XM_006278647.1	retinoic acid receptor, gamma	XLOC_003745	LOC102566123	-0.503602	0.0294199	XM_006261707.1	spondin-1-like
												XLOC_020135	SLC5A2	0.837304	0.0026313	XM_006278885.1	solute carrier family 5 (sodium/glucose cotransporter), member 2	XLOC_013512	GJA1	-0.50143	0.0265003	XM_006272096.1	gap junction protein, alpha 1, 43kDa
												XLOC_018671	THBS2	0.828134	0.0026313	XM_006277394.1	thrombospondin 2, transcript variant X1	XLOC_015907	RCOR1	-0.500421	0.0367128	XM_006274592.1	REST corepressor 1
												XLOC_012997	SLC4A1	0.823327	0.0026313	XM_006271577.1	solute carrier family 4 (anion exchanger), member 1	XLOC_016831	FRAS1	-0.496278	0.0358127	XM_006275515.1	Fraser syndrome 1
												XLOC_010400	LOC102566853	0.818687	0.0440292	XM_006268786.1	receptor-type tyrosine-protein phosphatase N2-like	XLOC_008569	DDX6	-0.495987	0.0432709	XM_006266836.1	DEAD (Asp-Glu-Ala-Asp) box helicase 6
												XLOC_009338	ITGA7	0.80903	0.0026313	XM_006267700.1	integrin, alpha 7	XLOC_010884	NUDT4	-0.488363	0.0322894	XM_006269285.1	nudix (nucleoside diphosphate linked moiety X)-type motif 4
												XLOC_010738	LOC102575314	0.80771	0.0026313	XM_006269131.1	steroid 21-hydroxylase-like	XLOC_004912	LOC102575365	-0.465164	0.0486669	XM_006262982.1	transmembrane protein 72-like
												XLOC_014076	PIPOX	0.800456	0.0113199	XM_006272746.1	pipecolic acid oxidase	XLOC_007028	LOC102573251	-0.457886	0.0382765	XM_006265256.1	aquaporin-3-like
												XLOC_002221	LOC102569293	0.799405	0.033198	XM_006260100.1	glycine N-acyltransferase-like protein 3-like	XLOC_009696	LOC102563028	-inf	0.0026313	XM_006268040.1	histone H2B 1/2/3/4/6-like
												XLOC_001649	KLF2	0.792306	0.0026313	XM_006259500.1	Kruppel-like factor 2	XLOC_010349	LOC102573503	-inf	0.0026313	XR_363249.1	uncharacterized LOC102573503
												XLOC_018099	NEFL	0.790453	0.0026313	XM_006276810.1	neurofilament, light polypeptide	XLOC_017996	LOC102559443	-inf	0.0127323	XR_363733.1	uncharacterized LOC102559443
												XLOC_011416	ACTA1	0.784963	0.0026313	XM_006269852.1	actin, alpha 1, skeletal muscle	XLOC_006509	LOC102558484	-inf	0.0245666	XR_363004.1	uncharacterized LOC102558484
												XLOC_000370	C1QTNF5	0.774435	0.00472648	XM_006258146.1	C1q and tumor necrosis factor related protein 5
												XLOC_002852	CHRD	0.767516	0.0313843	XM_006260789.1	chordin
												XLOC_004868	LOC102557852	0.75893	0.0284945	XM_006262907.1	acetylcholinesterase-like
												XLOC_017899	LOC102574476	0.7547	0.0245666	XM_006276614.1	uncharacterized LOC102574476
												XLOC_011348	LOC102573743	0.742119	0.0026313	XM_006269780.1	protein SOGA2-like
												XLOC_000660	TFPI2	0.72752	0.0026313	XM_006258457.1	tissue factor pathway inhibitor 2
												XLOC_009754	FERMT3	0.726411	0.0349722	XM_006268092.1	fermitin family member 3
												XLOC_002988	RIMBP2	0.720375	0.0463514	XM_006260911.1	RIMS binding protein 2
												XLOC_016891	MEOX2	0.712944	0.0304374	XM_006275576.1	mesenchyme homeobox 2
												XLOC_015471	SULF1	0.71074	0.00984736	XM_006274147.1	sulfatase 1
												XLOC_011400	VSTM2B	0.705933	0.0245666	XM_006269836.1	V-set and transmembrane domain containing 2B
												XLOC_014144	DQX1	0.705153	0.0358127	XM_006272784.1	DEAQ box RNA-dependent ATPase 1
												XLOC_004875	ECEL1	0.701255	0.0284945	XM_006262936.1	endothelin converting enzyme-like 1
												XLOC_006178	LOC102572775	0.697	0.00472648	XM_006264382.1	mothers against decapentaplegic homolog 4-like
												XLOC_008795	SLC34A1	0.692232	0.0026313	XM_006267103.1	solute carrier family 34 (type II sodium/phosphate contransporter), member 1
												XLOC_014042	SLC23A3	0.692057	0.0026313	XM_006272671.1	solute carrier family 23, member 3
												XLOC_007534	CAV1	0.691505	0.0026313	XM_006265774.1	caveolin 1, caveolae protein, 22kDa
												XLOC_012234	LOC102565383	0.689504	0.0026313	XM_006270714.1	neuronal acetylcholine receptor subunit alpha-7-like
												XLOC_019869	LOC102571991	0.689433	0.00657051	XM_006278573.1	polymerase I and transcript release factor-like, transcript variant X2
												XLOC_010742	LOC102576539	0.686322	0.0358127	XM_006269136.1	zona pellucida sperm-binding protein 3-like
												XLOC_007888	STAR	0.685394	0.016633	XM_006266133.1	steroidogenic acute regulatory protein
												XLOC_003288	PGM5	0.678718	0.00472648	XM_006261237.1	phosphoglucomutase 5
												XLOC_002559	LOC102577353	0.678247	0.0367128	XM_006260458.1	fibroblast growth factor 13-like, transcript variant X2
												XLOC_006353	PTRF	0.67689	0.0026313	XM_006264575.1	polymerase I and transcript release factor
												XLOC_003145	LOC102572230	0.67408	0.0349722	XM_006261091.1	transmembrane protein 198-B-like
												XLOC_013799	TH	0.66734	0.0440292	XM_006272424.1	tyrosine hydroxylase
												XLOC_000771	FRZB	0.667296	0.0026313	XM_006258581.1	frizzled-related protein
												XLOC_006311	HTRA1	0.666818	0.0026313	XM_006264531.1	HtrA serine peptidase 1
												XLOC_017186	CRABP2	0.665958	0.00472648	XM_006275867.1	cellular retinoic acid binding protein 2
												XLOC_019005	NFKBIB	0.66392	0.00472648	XM_006277754.1	nuclear factor of kappa light polypeptide gene enhancer in B-cells inhibitor, beta
												XLOC_006702	AOC1	0.663205	0.00657051	XM_006264919.1	amine oxidase, copper containing 1
												XLOC_019900	TIMP1	0.661987	0.0026313	XM_006278610.1	TIMP metallopeptidase inhibitor 1
												XLOC_008638	LOC102568241	0.660393	0.0026313	XM_006266925.1	von Willebrand factor-like
												XLOC_015832	LOC102572203	0.660109	0.0026313	XM_006274533.1	contactin-1-like
												XLOC_019890	CFP	0.659522	0.0026313	XM_006278617.1	complement factor properdin
												XLOC_002077	CRIP1	0.656941	0.0113199	XM_006259954.1	cysteine-rich protein 1 (intestinal)
												XLOC_015386	AP5B1	0.652524	0.0440292	XM_006274050.1	adaptor-related protein complex 5, beta 1 subunit
												XLOC_005818	PTPRR	0.640507	0.0313843	XM_006263984.1	protein tyrosine phosphatase, receptor type, R
												XLOC_018350	LOC102569355	0.634821	0.0026313	XM_006277074.1	collagen alpha-1(XI) chain-like
												XLOC_003569	CDO1	0.630168	0.0026313	XM_006261528.1	cysteine dioxygenase type 1
												XLOC_000149	BLVRB	0.627359	0.0026313	XM_006257898.1	biliverdin reductase B (flavin reductase (NADPH))
												XLOC_014654	ADAMTSL4	0.62064	0.00824192	XM_006273298.1	ADAMTS-like 4
												XLOC_006827	HSD17B11	0.6185	0.0265003	XM_006265040.1	hydroxysteroid (17-beta) dehydrogenase 11, transcript variant X2
												XLOC_012770	OLFML2A	0.617842	0.0026313	XM_006271324.1	olfactomedin-like 2A
												XLOC_011913	PRNP	0.615584	0.0127323	XM_006270385.1	prion protein
												XLOC_016538	JPH2	0.614871	0.0284945	XM_006275231.1	junctophilin 2, transcript variant X1
												XLOC_014143	AUP1	0.610343	0.0153678	XM_006272782.1	ancient ubiquitous protein 1
												XLOC_009005	LOC102569324	0.607352	0.00657051	XM_006267352.1	vitamin D3 hydroxylase-associated protein-like
												XLOC_017215	EMILIN1	0.605064	0.0026313	XM_006275898.1	elastin microfibril interfacer 1
												XLOC_002134	ASS1	0.604157	0.00657051	XM_006260002.1	argininosuccinate synthase 1
												XLOC_004612	LOC102574966	0.603113	0.0141117	XM_006262659.1	1,25-dihydroxyvitamin D(3) 24-hydroxylase, mitochondrial-like
												XLOC_002748	SLC5A12	0.598838	0.00472648	XM_006260672.1	solute carrier family 5 (sodium/monocarboxylate cotransporter), member 12
												XLOC_015712	CLEC11A	0.589817	0.0294199	XM_006274395.1	C-type lectin domain family 11, member A
												XLOC_003617	MYH11	0.586269	0.00824192	XM_006261582.1	myosin, heavy chain 11, smooth muscle
												XLOC_000591	DMTN	0.584937	0.0374899	XM_006258386.1	dematin actin binding protein, transcript variant X1
												XLOC_014047	TUBA4A	0.583073	0.0127323	XM_006272667.1	tubulin, alpha 4a
												XLOC_014444	CPE	0.57759	0.0127323	XM_006273085.1	carboxypeptidase E
												XLOC_002902	SALL2	0.564952	0.00984736	XM_006260826.1	spalt-like transcription factor 2
												XLOC_015382	LOC102572890	0.561854	0.00472648	XM_006274047.1	solute carrier family 22 member 6-A-like
												XLOC_010951	LOC102568868	0.558077	0.0141117	XM_006269351.1	rho-related GTP-binding protein RhoB-like
												XLOC_008568	TREH	0.557439	0.047151	XM_006266854.1	trehalase (brush-border membrane glycoprotein)
												XLOC_003724	ALPL	0.553004	0.0245666	XM_006261695.1	alkaline phosphatase, liver/bone/kidney
												XLOC_007477	NUPR1	0.549748	0.0358127	XM_006265711.1	nuclear protein, transcriptional regulator, 1
												XLOC_018173	FKBP5	0.542358	0.0284945	XM_006276891.1	FK506 binding protein 5
												XLOC_004287	NFIX	0.54026	0.0127323	XM_006262319.1	nuclear factor I/X (CCAAT-binding transcription factor), transcript variant X3
												XLOC_005418	ADAMTS2	0.538737	0.0358127	XM_006263538.1	ADAM metallopeptidase with thrombospondin type 1 motif, 2
												XLOC_012939	LOC102557733	0.536296	0.0201342	XM_006271508.1	fibrillin-2-like
												XLOC_014691	CELSR3	0.535575	0.0416495	XM_006273334.1	cadherin, EGF LAG seven-pass G-type receptor 3
												XLOC_006860	LOC102569158	0.534636	0.0313843	XM_006265079.1	protein Wnt-11-like, transcript variant X2
												XLOC_006801	LOC102573333	0.532028	0.0255555	XM_006265014.1	solute carrier family 22 member 6-A-like
												XLOC_008746	EEF1A2	0.529868	0.0201342	XM_006267053.1	eukaryotic translation elongation factor 1 alpha 2
												XLOC_003005	LOC102574190	0.528929	0.0432709	XR_362827.1	uncharacterized LOC102574190
												XLOC_011804	ERF	0.527893	0.0374899	XM_006270269.1	Ets2 repressor factor
												XLOC_007478	SULT1A1	0.514015	0.0294199	XM_006265713.1	sulfotransferase family, cytosolic, 1A, phenol-preferring, member 1
												XLOC_013775	LINGO1	0.509325	0.0313843	XM_006272399.1	leucine rich repeat and Ig domain containing 1, transcript variant X3
												XLOC_003774	LOC102571925	0.502078	0.0189661	XM_006261728.1	tyrosine-protein kinase receptor Tie-1-like
												XLOC_002042	AP3S2	0.497543	0.0367128	XM_006259906.1	adaptor-related protein complex 3, sigma 2 subunit
												XLOC_019742	ITGA5	0.492984	0.0374899	XM_006278464.1	integrin, alpha 5 (fibronectin receptor, alpha polypeptide)
												XLOC_006411	CACNB3	0.492843	0.0416495	XM_006264650.1	calcium channel, voltage-dependent, beta 3 subunit
												XLOC_000158	LTBP4	0.483793	0.0408383	XM_006257901.1	latent transforming growth factor beta binding protein 4
												XLOC_000369	MCAM	0.47911	0.0255555	XM_006258155.1	melanoma cell adhesion molecule
												XLOC_018524	JAG1	0.473393	0.0486669	XM_006277242.1	jagged 1
												XLOC_006023	CPXM1	0.470288	0.0463514	XM_006264207.1	carboxypeptidase X (M14 family), member 1
												XLOC_002679	SERPINF1	0.469667	0.0479054	XM_006260604.1	serpin peptidase inhibitor, clade F (alpha-2 antiplasmin, pigment epithelium derived factor), member 1
												XLOC_000048	LOC102564090	0.469103	0.0440292	XM_006257769.1	tropomyosin alpha-4 chain-like, transcript variant X4
												XLOC_015969	CLU	0.468757	0.0479054	XM_006274651.1	clusterin
												XLOC_000387	TAC1	inf	0.0026313	XM_006258170.1	tachykinin, precursor 1, transcript variant X2
												XLOC_019004	LOC102558904	inf	0.0026313	XM_006277748.1	synaptosomal-associated protein 25-like
												XLOC_003232	LOC102575047	inf	0.0341065	XR_362840.1	uncharacterized LOC102575047
												XLOC_020082	LOC102569673	inf	0.0349722	XR_363878.1	uncharacterized LOC102569673
