# Supplementary material for: RNA-seq analysis of the gonadal transcriptome during Alligator mississippiensis temperature-dependent sex determination and differentiation
Source: BMC Genomics. 2016 Jan 25;17:77. doi: 10.1186/s12864-016-2396-9 (PMC4727388; doi:10.1186/s12864-016-2396-9)
Supplement: Additional file 4: — Annotation of sexually dimorphic genes in gonad during Day 0–12. Annotation of significant sexually dimorphic DEGs at FDR < 0.01 in gonadal region between MPT and FPT during Day 0 to Day 12. Ordered by decreasing fold change. (XLSX 98 kb) [file 12864_2016_2396_MOESM4_ESM.xlsx]

## Sheet: Additional file 3
Additional file 3: Annotation of sexually dimorphic genes in gonad during Day 0-12
Day 3 FPT vs MPT												Day 6 FPT vs MPT												Day 12 FPT vs MPT
Female-biased						Male-biased						Female-biased						Male-biased						Female-biased						Male-biased
Gene_ID	Gene Symbol	LOG2(FC)	FDR	RefSeq Accession	Description	Gene_ID	Gene Symbol	LOG2(FC)	FDR	RefSeq Accession	Description	Gene_ID	Gene Symbol	LOG2(FC)	FDR	RefSeq Accession	Description	Gene_ID	Gene Symbol	LOG2(FC)	FDR	RefSeq Accession	Description	Gene_ID	Gene Symbol	LOG2(FC)	FDR	RefSeq Accession	Description	Gene_ID	Gene Symbol	LOG2(FC)	FDR	RefSeq Accession	Description
XLOC_019258	FAP	-2.34223	0.0026313	XM_006277995.1	fibroblast activation protein, alpha	XLOC_006325	LOC102570319	2.37319	0.0026313	XM_006264537.1	keratin, type I cytoskeletal 10-like	XLOC_000709	TAP2	-4.87751	0.00472648	XM_006258513.1	transporter 2, ATP-binding cassette, sub-family B (MDR/TAP)	XLOC_000636	LOC102563794	2.95588	0.0026313	XM_006258433.1	myosin-3-like	XLOC_016935	LOC102567251	-4.05338	0.00824192	XM_006275615.1	major histocompatibility complex class I-related gene protein-like	XLOC_003593	AMH	4.70413	0.0026313	XM_006261559.1	anti-Mullerian hormone
XLOC_012142	PI15	-2.14819	0.00984736	XM_006270616.1	peptidase inhibitor 15	XLOC_003796	MYO18B	1.55355	0.0026313	XM_006261765.1	myosin XVIIIB	XLOC_005656	GYS2	-1.79452	0.0026313	XM_006263801.1	glycogen synthase 2 (liver)	XLOC_006327	LOC102570551	2.91944	0.0026313	XM_006264538.1	keratin, type I cytoskeletal 14-like	XLOC_017683	LOC102559514	-2.30304	0.0026313	XM_006276390.1	complement receptor type 1-like	XLOC_017096	MATN4	3.93656	0.0026313	XM_006275789.1	matrilin 4
XLOC_001335	IGSF10	-2.08651	0.0026313	XM_006259179.1	immunoglobulin superfamily, member 10	XLOC_013641	IFIT5	1.42761	0.0026313	XM_006272248.1	interferon-induced protein with tetratricopeptide repeats 5	XLOC_013275	KDM6B	-1.66478	0.0026313	XM_006271864.1	lysine (K)-specific demethylase 6B	XLOC_003593	AMH	2.62933	0.0026313	XM_006261559.1	anti-Mullerian hormone	XLOC_017010	AQP2	-2.05765	0.00472648	XM_006275689.1	aquaporin 2 (collecting duct)	XLOC_002864	AHSG	3.5529	0.00657051	XM_006260768.1	alpha-2-HS-glycoprotein
XLOC_015448	DKK2	-1.99012	0.0026313	XM_006274125.1	dickkopf WNT signaling pathway inhibitor 2	XLOC_000204	UCP2	1.3576	0.0026313	XM_006257947.1	uncoupling protein 2 (mitochondrial, proton carrier)	XLOC_000041	LOC102566578	-1.6459	0.0026313	XM_006257779.1	avidin-like	XLOC_006325	LOC102570319	2.29219	0.0026313	XM_006264537.1	keratin, type I cytoskeletal 10-like	XLOC_012145	LOC102562106	-2.0084	0.0026313	XM_006270621.1	protein Jumonji-like	XLOC_006327	LOC102570551	3.02408	0.0026313	XM_006264538.1	keratin, type I cytoskeletal 14-like
XLOC_009221	LOC102565053	-1.88542	0.0026313	XM_006267562.1	lipocalin-like	XLOC_010095	LOC102568168	1.35437	0.00984736	XM_006268476.1	sulfotransferase family cytosolic 1B member 1-like	XLOC_002667	CLN3	-1.6388	0.0026313	XM_006260587.1	ceroid-lipofuscinosis, neuronal 3	XLOC_017096	MATN4	1.8954	0.0026313	XM_006275789.1	matrilin 4	XLOC_013275	KDM6B	-1.78354	0.0026313	XM_006271864.1	lysine (K)-specific demethylase 6B	XLOC_006325	LOC102570319	2.80028	0.0026313	XM_006264537.1	keratin, type I cytoskeletal 10-like
XLOC_017214	LOC102557978	-1.86904	0.0026313	XM_006275897.1	myeloid protein 1-like	XLOC_007271	SLC18A1	1.17974	0.0026313	XM_006265496.1	solute carrier family 18 (vesicular monoamine transporter), member 1	XLOC_012144	LOC102561337	-1.4941	0.0026313	XM_006270617.1	protein Jumonji-like	XLOC_015317	ACTC1	1.84	0.0026313	XM_006273980.1	actin, alpha, cardiac muscle 1	XLOC_019721	HOXC10	-1.6693	0.0026313	XM_006278447.1	homeobox C10	XLOC_005081	COL9A1	2.54515	0.0026313	XM_006263154.1	collagen, type IX, alpha 1
XLOC_000567	LUM	-1.82517	0.0026313	XM_006258358.1	lumican	XLOC_007482	LOC102570403	1.16411	0.00984736	XM_006265717.1	sulfotransferase 1C2-like	XLOC_005150	LOC102559161	-1.44694	0.0026313	XM_006263238.1	UDP-glucuronosyltransferase 1-9-like	XLOC_020119	TNNI2	1.67557	0.0026313	XM_006278838.1	troponin I type 2 (skeletal, fast)	XLOC_012144	LOC102561337	-1.65522	0.0026313	XM_006270617.1	protein Jumonji-like	XLOC_007412	LOC102573967	2.46358	0.0026313	XM_006265651.1	serum albumin-like
XLOC_013275	KDM6B	-1.75392	0.0026313	XM_006271864.1	lysine (K)-specific demethylase 6B	XLOC_007888	STAR	1.12567	0.0026313	XM_006266133.1	steroidogenic acute regulatory protein	XLOC_015035	LOC102568567	-1.41953	0.0026313	XM_006273707.1	uncharacterized LOC102568567	XLOC_002239	LOC102573233	1.6437	0.00472648	XM_006260110.1	somatomedin-B and thrombospondin type-1 domain-containing protein-like	XLOC_001005	LOC102577040	-1.49985	0.0026313	XM_006258812.1	forkhead box protein L2-like	XLOC_013641	IFIT5	2.42014	0.0026313	XM_006272248.1	interferon-induced protein with tetratricopeptide repeats 5
XLOC_004098	ADAMTS15	-1.66869	0.0026313	XM_006262089.1	ADAM metallopeptidase with thrombospondin type 1 motif, 15	XLOC_016840	LOC102563300	1.10743	0.00824192	XM_006275524.1	up-regulator of cell proliferation-like	XLOC_012145	LOC102562106	-1.41208	0.00824192	XM_006270621.1	protein Jumonji-like	XLOC_009036	TBXA2R	1.63867	0.00657051	XM_006267376.1	thromboxane A2 receptor	XLOC_007791	LOC102569784	-1.47795	0.0026313	XM_006266039.1	collagen alpha-1(VIII) chain-like	XLOC_016834	LOC102561886	2.08976	0.00824192	XM_006275518.1	fibrinogen alpha chain-like
XLOC_011871	HTRA3	-1.66262	0.0026313	XM_006270329.1	HtrA serine peptidase 3	XLOC_006415	LOC102561161	1.10572	0.00657051	XM_006264659.1	peripherin-like	XLOC_003701	LOC102575599	-1.38992	0.0026313	XM_006261670.1	cytochrome P450 2K4-like	XLOC_006442	DHH	1.59234	0.00984736	XM_006264655.1	desert hedgehog	XLOC_002517	LOC102565261	-1.469	0.0026313	XR_362801.1	uncharacterized LOC102565261	XLOC_012311	LOC102567318	2.01758	0.00472648	XR_363379.1	uncharacterized LOC102567318
XLOC_007678	LOC102561011	-1.65493	0.0026313	XM_006265924.1	chromosome unknown open reading frame, human C2orf40	XLOC_003593	AMH	1.0711	0.0026313	XM_006261559.1	anti-Mullerian hormone	XLOC_003128	ACE2	-1.37047	0.0026313	XM_006261087.1	angiotensin I converting enzyme 2	XLOC_003144	INHA	1.53513	0.0026313	XM_006261090.1	inhibin, alpha	XLOC_005656	GYS2	-1.46701	0.0026313	XM_006263801.1	glycogen synthase 2 (liver)	XLOC_007414	LOC102574207	1.90853	0.0026313	XM_006265652.1	serum albumin-like
XLOC_019048	C1QTNF2	-1.65407	0.00824192	XM_006277782.1	C1q and tumor necrosis factor related protein 2, transcript variant X2	XLOC_016538	JPH2	1.06282	0.0026313	XM_006275231.1	junctophilin 2, transcript variant X1	XLOC_009120	LOC102559409	-1.31895	0.0026313	XM_006267472.1	calcitonin receptor-like	XLOC_003718	MPO	1.40894	0.0026313	XM_006261680.1	myeloperoxidase	XLOC_016389	LOC102568572	-1.33854	0.00824192	XM_006275056.1	synaptotagmin-12-like	XLOC_000495	LOC102569139	1.90729	0.0026313	XM_006258290.1	cathepsin W-like
XLOC_012144	LOC102561337	-1.64985	0.0026313	XM_006270617.1	protein Jumonji-like	XLOC_012055	LOC102558568	1.05856	0.00657051	XM_006270527.1	pantetheinase-like	XLOC_011888	SCN1A	-1.28545	0.0026313	XM_006270357.1	sodium channel, voltage-gated, type I, alpha subunit	XLOC_014968	TCF23	1.40598	0.0026313	XM_006273614.1	transcription factor 23	XLOC_008087	ASPG	-1.32333	0.00472648	XM_006266348.1	asparaginase homolog (S. cerevisiae)	XLOC_000283	CPA3	1.86079	0.0026313	XM_006258045.1	carboxypeptidase A3 (mast cell)
XLOC_012145	LOC102562106	-1.5821	0.0026313	XM_006270621.1	protein Jumonji-like	XLOC_002973	DBH	1.04951	0.0026313	XM_006260879.1	dopamine beta-hydroxylase (dopamine beta-monooxygenase)	XLOC_001309	LOC102576189	-1.21636	0.0026313	XM_006259136.1	dimethylaniline monooxygenase [N-oxide-forming] 3-like	XLOC_002035	CPXM2	1.38538	0.0026313	XM_006259901.1	carboxypeptidase X (M14 family), member 2	XLOC_013006	LOC102575860	-1.30353	0.0026313	XM_006271581.1	potassium voltage-gated channel subfamily H member 7-like	XLOC_018282	LOC102573693	1.71521	0.0026313	XM_006277011.1	solute carrier family 2, facilitated glucose transporter member 11-like
XLOC_006977	MAMDC2	-1.55412	0.0026313	XM_006265197.1	MAM domain containing 2	XLOC_001523	TMPRSS9	1.03581	0.0026313	XM_006259374.1	transmembrane protease, serine 9	XLOC_009542	SLC6A15	-1.18429	0.0026313	XM_006267903.1	solute carrier family 6 (neutral amino acid transporter), member 15	XLOC_010819	CYGB	1.37393	0.0026313	XM_006269221.1	cytoglobin, transcript variant X1	XLOC_013334	LOC102561495	-1.27025	0.00657051	XR_363430.1	uncharacterized LOC102561495	XLOC_003144	INHA	1.63119	0.0026313	XM_006261090.1	inhibin, alpha
XLOC_015366	STARD5	-1.44363	0.0026313	XM_006274032.1	StAR-related lipid transfer (START) domain containing 5	XLOC_004741	GALNT5	1.01408	0.0026313	XM_006262802.1	UDP-N-acetyl-alpha-D-galactosamine:polypeptide N-acetylgalactosaminyltransferase 5 (GalNAc-T5)	XLOC_017214	LOC102557978	-1.18043	0.0026313	XM_006275897.1	myeloid protein 1-like	XLOC_000025	CA13	1.34982	0.0026313	XM_006257756.1	carbonic anhydrase XIII	XLOC_000795	PCSK9	-1.24722	0.0026313	XM_006258599.1	proprotein convertase subtilisin/kexin type 9	XLOC_005927	FGB	1.62291	0.00657051	XM_006264103.1	fibrinogen beta chain
XLOC_008388	LOC102566921	-1.41909	0.0026313	XM_006266674.1	SPARC-like protein 1-like	XLOC_015057	LOC102568110	1.01264	0.0026313	XM_006273705.1	acyl-coenzyme A synthetase ACSM4, mitochondrial-like	XLOC_001517	LOC102568516	-1.16866	0.0026313	XM_006259359.1	glycine amidinotransferase, mitochondrial-like	XLOC_018940	LOC102559753	1.24874	0.0026313	XM_006277671.1	inactive serine/threonine-protein kinase TEX14-like	XLOC_019132	LOC102568973	-1.22501	0.0026313	XM_006277868.1	complement C4-like	XLOC_017367	LOC102557980	1.60394	0.00984736	XM_006276059.1	sodium/nucleoside cotransporter 2-like
XLOC_008932	ANGPTL1	-1.40088	0.0026313	XM_006267260.1	angiopoietin-like 1, transcript variant X2	XLOC_018747	PDZD7	1.00713	0.00824192	XM_006277481.1	PDZ domain containing 7	XLOC_007033	HPGDS	-1.16848	0.0026313	XM_006265263.1	hematopoietic prostaglandin D synthase	XLOC_006593	LOC102560544	1.21949	0.0026313	XM_006264808.1	elongation factor 1-alpha-like	XLOC_015035	LOC102568567	-1.09286	0.0026313	XM_006273707.1	uncharacterized LOC102568567	XLOC_012871	LOC102560787	1.5752	0.0026313	XM_006271440.1	xylosyltransferase 1-like
XLOC_005290	CRISPLD2	-1.30364	0.0026313	XM_006263385.1	cysteine-rich secretory protein LCCL domain containing 2	XLOC_012101	TAGLN3	0.991611	0.00657051	XM_006270572.1	transgelin 3	XLOC_009466	SLC26A9	-1.16191	0.00824192	XM_006267811.1	solute carrier family 26 (anion exchanger), member 9	XLOC_013202	KEL	1.21018	0.0026313	XM_006271796.1	Kell blood group, metallo-endopeptidase	XLOC_017908	LOC102575941	-1.09254	0.0026313	XM_006276617.1	cytochrome P450 26A1-like	XLOC_009180	MOV10	1.56484	0.00824192	XM_006267531.1	Mov10, Moloney leukemia virus 10, homolog (mouse)
XLOC_010264	LOC102572032	-1.26408	0.0026313	XM_006268644.1	platelet-derived growth factor D-like	XLOC_015178	LOC102560270	0.955805	0.0026313	XM_006273834.1	methylcrotonoyl-CoA carboxylase beta chain, mitochondrial-like	XLOC_006538	LOC102565592	-1.14736	0.0026313	XM_006264753.1	BPTI/Kunitz domain-containing protein-like	XLOC_000495	LOC102569139	1.20616	0.00472648	XM_006258290.1	cathepsin W-like	XLOC_012168	NPTX1	-1.09002	0.0026313	XM_006270639.1	neuronal pentraxin I	XLOC_011776	LGALS2	1.50629	0.0026313	XM_006270258.1	lectin, galactoside-binding, soluble, 2
XLOC_000614	PRSS35	-1.25307	0.0026313	XM_006258407.1	protease, serine, 35	XLOC_017498	PPP1R36	0.939177	0.00472648	XM_006276195.1	protein phosphatase 1, regulatory subunit 36	XLOC_002692	LOC102575737	-1.10537	0.0026313	XM_006260622.1	cytochrome P450 11B, mitochondrial-like	XLOC_015969	CLU	1.19379	0.0026313	XM_006274651.1	clusterin	XLOC_000524	COL4A3	-1.05324	0.0026313	XM_006258325.1	collagen, type IV, alpha 3 (Goodpasture antigen)	XLOC_013828	LOC102573123	1.49501	0.0026313	XM_006272455.1	transcription factor SOX-9-like
XLOC_018832	MXRA5	-1.25256	0.0026313	XM_006277556.1	matrix-remodelling associated 5	XLOC_000587	TRPC4AP	0.937385	0.0026313	XM_006258376.1	transient receptor potential cation channel, subfamily C, member 4 associated protein	XLOC_001371	LOC102570382	-1.05903	0.0026313	XM_006259197.1	WAP four-disulfide core domain protein 5-like	XLOC_000292	TEX11	1.12192	0.00824192	XM_006258071.1	testis expressed 11	XLOC_017934	CPS1	-1.02211	0.00472648	XM_006276652.1	carbamoyl-phosphate synthase 1, mitochondrial	XLOC_017122	LOC102574633	1.49326	0.00984736	XM_006275810.1	cytochrome P450 2A5-like
XLOC_013834	LOC102574466	-1.2459	0.0026313	XM_006272459.1	R-spondin-3-like	XLOC_004035	EIF4A2	0.93173	0.0026313	XM_006262029.1	eukaryotic translation initiation factor 4A2	XLOC_012895	TGM3	-1.05684	0.0026313	XM_006271463.1	transglutaminase 3	XLOC_015939	TDRKH	1.10041	0.0026313	XM_006274616.1	tudor and KH domain containing	XLOC_015868	CPLX2	-0.991787	0.0026313	XM_006274560.1	complexin 2	XLOC_017114	LOC102574160	1.4316	0.0026313	XM_006275808.1	plasminogen-like
XLOC_014376	LOC102573435	-1.23263	0.0026313	XR_363493.1	uncharacterized LOC102573435	XLOC_009798	BMP15	0.919628	0.00824192	XM_006268153.1	bone morphogenetic protein 15	XLOC_019132	LOC102568973	-1.05063	0.0026313	XM_006277868.1	complement C4-like	XLOC_008388	LOC102566921	1.0882	0.0026313	XM_006266674.1	SPARC-like protein 1-like	XLOC_017936	CPNE4	-0.985763	0.0026313	XM_006276640.1	copine IV	XLOC_010791	LOC102568476	1.36389	0.0026313	XM_006269186.1	interferon-induced very large GTPase 1-like
XLOC_012085	LOC102565682	-1.18407	0.00472648	XM_006270554.1	serpin B11-like	XLOC_000559	KMO	0.919135	0.00472648	XM_006258349.1	kynurenine 3-monooxygenase (kynurenine 3-hydroxylase)	XLOC_002697	LOC102574810	-1.03784	0.00657051	XM_006260618.1	riboflavin transporter 2-like	XLOC_018070	LOC102574081	1.06007	0.0026313	XM_006276772.1	chromosome unknown open reading frame, human C1orf63	XLOC_006272	EYA1	-0.973733	0.0026313	XM_006264490.1	eyes absent homolog 1 (Drosophila), transcript variant X1	XLOC_002340	PNMT	1.34873	0.0026313	XM_006260210.1	phenylethanolamine N-methyltransferase
XLOC_010686	LOC102561252	-1.16645	0.00657051	XM_006269073.1	phospholipase A2 inhibitor subunit gamma B-like	XLOC_011364	GUCY2C	0.885594	0.00657051	XM_006269801.1	guanylate cyclase 2C (heat stable enterotoxin receptor)	XLOC_008611	LOC102561244	-1.03529	0.00472648	XM_006266898.1	metabotropic glutamate receptor 7-like	XLOC_007647	LOC102572713	1.04506	0.0026313	XM_006265890.1	prolactin-releasing peptide receptor-like	XLOC_001064	GREB1	-0.966759	0.0026313	XM_006258874.1	growth regulation by estrogen in breast cancer 1	XLOC_017732	LOC102563781	1.3137	0.0026313	XM_006276493.1	tapasin-related protein-like
XLOC_011459	COL8A2	-1.16429	0.0026313	XM_006269879.1	collagen, type VIII, alpha 2	XLOC_017000	LOC102563625	0.863222	0.0026313	XM_006275682.1	cGMP-dependent 3',5'-cyclic phosphodiesterase-like	XLOC_003210	SLC5A8	-1.03008	0.0026313	XM_006261167.1	solute carrier family 5 (sodium/monocarboxylate cotransporter), member 8	XLOC_016041	LOC102564391	1.04003	0.0026313	XM_006274733.1	relaxin receptor 1-like	XLOC_004986	CNTN4	-0.923569	0.0026313	XM_006263050.1	contactin 4	XLOC_018169	GSTP1	1.26613	0.0026313	XM_006276880.1	glutathione S-transferase pi 1
XLOC_013143	LOC102567788	-1.12264	0.0026313	XM_006271712.1	calretinin-like	XLOC_007989	LOC102563022	0.863212	0.00984736	XM_006266253.1	chromosome unknown open reading frame, human C6orf58	XLOC_000020	LOC102562135	-0.976035	0.00657051	XM_006257759.1	solute carrier family 7 member 13-like	XLOC_002516	HSD17B1	1.01096	0.0026313	XM_006260402.1	hydroxysteroid (17-beta) dehydrogenase 1, transcript variant X2	XLOC_009448	LOC102562567	-0.895573	0.0026313	XM_006267800.1	major histocompatibility complex class I-related gene protein-like	XLOC_000323	LOC102561902	1.25247	0.0026313	XM_006258095.1	tripartite motif-containing protein 7-like
XLOC_015910	ARSD	-1.08799	0.00472648	XM_006274595.1	arylsulfatase D	XLOC_010738	LOC102575314	0.858603	0.0026313	XM_006269131.1	steroid 21-hydroxylase-like	XLOC_001504	LOC102565177	-0.974815	0.0026313	XM_006259345.1	inosine-uridine preferring nucleoside hydrolase-like	XLOC_003317	DMRT1	1.00373	0.0026313	XM_006261265.1	doublesex and mab-3 related transcription factor 1, transcript variant X1	XLOC_003617	MYH11	-0.890863	0.0026313	XM_006261582.1	myosin, heavy chain 11, smooth muscle	XLOC_003435	LOC102566361	1.24885	0.0026313	XM_006261381.1	ovotransferrin-like
XLOC_020001	LOC102567971	-1.06613	0.0026313	XM_006278707.1	steroid 17-alpha-hydroxylase/17,20 lyase-like	XLOC_006790	SAC3D1,SNX15	0.84528	0.00824192	XM_006265001.1, XM_006265002.1	SAC3 domain containing 1, sorting nexin 15	XLOC_004098	ADAMTS15	-0.957072	0.0026313	XM_006262089.1	ADAM metallopeptidase with thrombospondin type 1 motif, 15	XLOC_007575	GAS2L2	0.988243	0.0026313	XM_006265831.1	growth arrest-specific 2 like 2	XLOC_002516	HSD17B1	-0.876974	0.0026313	XM_006260402.1	hydroxysteroid (17-beta) dehydrogenase 1, transcript variant X2	XLOC_014516	LOC102566943	1.21949	0.0026313	XM_006273145.1	cytochrome P450 1A5-like, transcript variant X1
XLOC_003664	GLT8D2	-1.06376	0.00472648	XM_006261630.1	glycosyltransferase 8 domain containing 2	XLOC_007693	FZD5	0.834668	0.0026313	XM_006265941.1	frizzled family receptor 5	XLOC_016867	LOC102570362	-0.922676	0.0026313	XM_006275551.1	3 beta-hydroxysteroid dehydrogenase/Delta 5-->4-isomerase-like	XLOC_000204	UCP2	0.985469	0.0026313	XM_006257947.1	uncoupling protein 2 (mitochondrial, proton carrier)	XLOC_001928	ARX	-0.836256	0.0026313	XM_006259798.1	aristaless related homeobox	XLOC_006802	LOC102573570	1.21267	0.0026313	XM_006265015.1	solute carrier family 22 member 6-A-like
XLOC_006860	LOC102569158	-1.05929	0.0026313	XM_006265079.1	protein Wnt-11-like, transcript variant X2	XLOC_010370	ALDOB	0.823059	0.0026313	XM_006268753.1	aldolase B, fructose-bisphosphate, transcript variant X2	XLOC_010738	LOC102575314	-0.911197	0.0026313	XM_006269131.1	steroid 21-hydroxylase-like	XLOC_005519	HSPH1	0.979464	0.0026313	XM_006263641.1	heat shock 105kDa/110kDa protein 1, transcript variant X1	XLOC_011709	LOC102568633	-0.821309	0.0026313	XM_006270170.1	probable vesicular acetylcholine transporter-A-like	XLOC_009365	GGT1	1.18464	0.0026313	XM_006267703.1	gamma-glutamyltransferase 1
XLOC_001371	LOC102570382	-1.05515	0.0026313	XM_006259197.1	WAP four-disulfide core domain protein 5-like	XLOC_016867	LOC102570362	0.817819	0.00824192	XM_006275551.1	3 beta-hydroxysteroid dehydrogenase/Delta 5-->4-isomerase-like	XLOC_011657	LOC102575787	-0.902622	0.0026313	XM_006270115.1	adrenodoxin, mitochondrial-like	XLOC_000226	HPD	0.963953	0.00472648	XM_006257968.1	4-hydroxyphenylpyruvate dioxygenase	XLOC_010162	SMAD1	-0.789731	0.0026313	XM_006268534.1	SMAD family member 1	XLOC_015902	LOC102567478	1.18052	0.0026313	XM_006274585.1	interferon-induced GTP-binding protein Mx-like
XLOC_009569	LOC102575456	-1.02008	0.0026313	XR_363216.1	uncharacterized LOC102575456, transcript variant X1	XLOC_019197	PALMD	0.805234	0.0026313	XM_006277941.1	palmdelphin	XLOC_012970	DECR2	-0.889975	0.0026313	XM_006271539.1	2,4-dienoyl CoA reductase 2, peroxisomal	XLOC_001319	CABP1	0.954943	0.0026313	XM_006259142.1	calcium binding protein 1	XLOC_010742	LOC102576539	-0.783008	0.0026313	XM_006269136.1	zona pellucida sperm-binding protein 3-like	XLOC_002692	LOC102575737	1.12277	0.0026313	XM_006260622.1	cytochrome P450 11B, mitochondrial-like
XLOC_018302	LOC102577108	-1.01267	0.00657051	XM_006277024.1	epidermal retinol dehydrogenase 2-like	XLOC_003053	FTCD	0.79127	0.0026313	XM_006260991.1	formimidoyltransferase cyclodeaminase	XLOC_018302	LOC102577108	-0.884734	0.00824192	XM_006277024.1	epidermal retinol dehydrogenase 2-like	XLOC_003058	LOC102568919	0.953659	0.00984736	XM_006260995.1	uncharacterized LOC102568919	XLOC_017020	LOC102564773	-0.750396	0.0026313	XM_006275687.1	keratin, type II cytoskeletal cochleal-like	XLOC_007233	LOC102567139	1.10697	0.0026313	XM_006265470.1	multidrug and toxin extrusion protein 1-like
XLOC_009174	THBD	-1.0032	0.0026313	XM_006267522.1	thrombomodulin	XLOC_004612	LOC102574966	0.764151	0.0026313	XM_006262659.1	1,25-dihydroxyvitamin D(3) 24-hydroxylase, mitochondrial-like	XLOC_019823	LOC102564018	-0.879177	0.0026313	XM_006278540.1	cysteine-rich venom protein helothermine-like	XLOC_002739	LOC102566194	0.932583	0.0026313	XM_006260660.1	nuclear receptor subfamily 5 group A member 2-like	XLOC_011400	VSTM2B	-0.739035	0.00657051	XM_006269836.1	V-set and transmembrane domain containing 2B	XLOC_001261	LOC102563321	1.10501	0.0026313	XM_006259088.1	hemoglobin subunit epsilon-like
XLOC_018671	THBS2	-1.00211	0.0026313	XM_006277394.1	thrombospondin 2, transcript variant X1	XLOC_007303	LOC102563735	0.763085	0.0026313	XM_006265526.1	BMP/retinoic acid-inducible neural-specific protein 1-like	XLOC_017932	UNC80	-0.872812	0.0026313	XM_006276656.1	unc-80 homolog (C. elegans)	XLOC_015259	LOC102562273	0.931581	0.0026313	XR_363545.1	uncharacterized LOC102562273	XLOC_015775	APOA2	-0.7306	0.0026313	XM_006274463.1	apolipoprotein A-II	XLOC_015057	LOC102568110	1.10026	0.0026313	XM_006273705.1	acyl-coenzyme A synthetase ACSM4, mitochondrial-like
XLOC_013636	LOC102560955	-0.993136	0.0026313	XM_006272242.1	protein NEL-like	XLOC_014375	LOC102573199	0.76109	0.0026313	XM_006273013.1	chromogranin-A-like	XLOC_010924	LOC102564214	-0.868544	0.0026313	XM_006269330.1	zinc finger RNA-binding protein-like	XLOC_002636	LOC102561378	0.923952	0.0026313	XM_006260563.1	serpin H1-like	XLOC_012510	NCAN	-0.711106	0.0026313	XM_006271033.1	neurocan	XLOC_002221	LOC102569293	1.08525	0.00657051	XM_006260100.1	glycine N-acyltransferase-like protein 3-like
XLOC_018956	EBF3	-0.971231	0.00657051	XM_006277689.1	early B-cell factor 3, transcript variant X1	XLOC_010126	LOC102576076	0.760787	0.0026313	XM_006268502.1	long-chain fatty acid transport protein 6-like	XLOC_019258	FAP	-0.859837	0.00984736	XM_006277995.1	fibroblast activation protein, alpha	XLOC_002987	PIWIL1	0.92015	0.0026313	XM_006260910.1	piwi-like RNA-mediated gene silencing 1	XLOC_001200	ELMOD1	-0.681156	0.00984736	XM_006259016.1	ELMO/CED-12 domain containing 1, transcript variant X1	XLOC_014638	LOC102561113	1.0849	0.0026313	XM_006273280.1	solute carrier family 22 member 2-like
XLOC_007033	HPGDS	-0.970706	0.00472648	XM_006265263.1	hematopoietic prostaglandin D synthase	XLOC_018497	RIMS1	0.749015	0.0026313	XM_006277214.1	regulating synaptic membrane exocytosis 1	XLOC_008413	LOC102571256	-0.849125	0.0026313	XM_006266691.1	Y+L amino acid transporter 2-like	XLOC_004390	LOC102558761	0.91881	0.0026313	XM_006262430.1	cathelicidin-OH antimicrobial peptide-like	XLOC_008602	TBC1D9	-0.675801	0.0026313	XM_006266891.1	TBC1 domain family, member 9 (with GRAM domain)	XLOC_009466	SLC26A9	1.0807	0.0026313	XM_006267811.1	solute carrier family 26 (anion exchanger), member 9
XLOC_011791	LOC102566081	-0.946068	0.0026313	XM_006270235.1	beta-galactoside-binding lectin-like	XLOC_002692	LOC102575737	0.743426	0.0026313	XM_006260622.1	cytochrome P450 11B, mitochondrial-like	XLOC_011387	BEAN1	-0.823561	0.0026313	XM_006269828.1	brain expressed, associated with NEDD4, 1	XLOC_012957	UPK1B	0.915043	0.0026313	XM_006271528.1	uroplakin 1B	XLOC_015841	COL20A1	-0.673623	0.0026313	XM_006274540.1	collagen, type XX, alpha 1	XLOC_004035	EIF4A2	1.07272	0.0026313	XM_006262029.1	eukaryotic translation initiation factor 4A2
XLOC_018421	LOC102566886	-0.945759	0.00984736	XM_006277143.1	anosmin-1-like	XLOC_018070	LOC102574081	0.735178	0.0026313	XM_006276772.1	chromosome unknown open reading frame, human C1orf63	XLOC_004684	COL11A1	-0.816311	0.0026313	XM_006262736.1	collagen, type XI, alpha 1, transcript variant X3	XLOC_012892	EPB42	0.900588	0.0026313	XM_006271454.1	erythrocyte membrane protein band 4.2	XLOC_003878	FABP4	-0.667882	0.00657051	XM_006261857.1	fatty acid binding protein 4, adipocyte	XLOC_014670	LOC102567399	1.06744	0.0026313	XM_006273306.1	sulfotransferase family cytosolic 2B member 1-like
XLOC_009566	ELN	-0.94201	0.00657051	XM_006267934.1	elastin	XLOC_007107	UPK3A	0.734997	0.0026313	XM_006265339.1	uroplakin 3A	XLOC_016538	JPH2	-0.814456	0.0026313	XM_006275231.1	junctophilin 2, transcript variant X1	XLOC_015976	LOC102567479	0.892817	0.0026313	XM_006274661.1	zinc finger protein 208-like	XLOC_014002	TENM2	-0.665976	0.0026313	XM_006272641.1	teneurin transmembrane protein 2	XLOC_015166	ITGB6	1.05248	0.0026313	XM_006273817.1	integrin, beta 6, transcript variant X2
XLOC_015685	COL6A3	-0.938773	0.0026313	XM_006274385.1	collagen, type VI, alpha 3	XLOC_015643	CEBPA	0.727452	0.00984736	XM_006274301.1	CCAAT/enhancer binding protein (C/EBP), alpha	XLOC_005657	LOC102574899	-0.814247	0.00824192	XM_006263806.1	myosin-10-like	XLOC_011490	LOC102570959	0.878405	0.00657051	XM_006269934.1	proactivator polypeptide-like	XLOC_017690	WIF1	-0.66204	0.0026313	XM_006276396.1	WNT inhibitory factor 1	XLOC_004741	GALNT5	1.03885	0.0026313	XM_006262802.1	UDP-N-acetyl-alpha-D-galactosamine:polypeptide N-acetylgalactosaminyltransferase 5 (GalNAc-T5)
XLOC_011463	CSRP2	-0.915448	0.0026313	XM_006269901.1	cysteine and glycine-rich protein 2	XLOC_016611	LOC102559968	0.722851	0.0026313	XM_006275273.1	diamine acetyltransferase 2-like, transcript variant X1	XLOC_015775	APOA2	-0.805214	0.0026313	XM_006274463.1	apolipoprotein A-II	XLOC_015124	PSAT1	0.867908	0.0026313	XM_006273773.1	phosphoserine aminotransferase 1, transcript variant X1	XLOC_013243	UBE2E2	-0.6385	0.00472648	XM_006271829.1	ubiquitin-conjugating enzyme E2E 2	XLOC_019978	CREB3L3	1.0364	0.00824192	XM_006278692.1	cAMP responsive element binding protein 3-like 3
XLOC_019338	TAGLN	-0.902675	0.0026313	XM_006278069.1	transgelin	XLOC_014555	LOC102558114	0.71556	0.0026313	XM_006273185.1	lysine--tRNA ligase-like	XLOC_009566	ELN	-0.80482	0.00472648	XM_006267934.1	elastin	XLOC_015643	CEBPA	0.867852	0.0026313	XM_006274301.1	CCAAT/enhancer binding protein (C/EBP), alpha	XLOC_020025	ACTG2	-0.637415	0.0026313	XM_006278736.1	actin, gamma 2, smooth muscle, enteric, transcript variant X2	XLOC_000587	TRPC4AP	1.0335	0.0026313	XM_006258376.1	transient receptor potential cation channel, subfamily C, member 4 associated protein
XLOC_006686	MCM8	-0.847279	0.00472648	XM_006264898.1	minichromosome maintenance complex component 8	XLOC_006292	SLC15A2	0.708042	0.00657051	XM_006264513.1	solute carrier family 15 (oligopeptide transporter), member 2	XLOC_018099	NEFL	-0.80408	0.0026313	XM_006276810.1	neurofilament, light polypeptide	XLOC_004294	EPOR	0.865318	0.0026313	XM_006262351.1	erythropoietin receptor	XLOC_012410	TXNDC5	-0.629263	0.00472648	XM_006270909.1	thioredoxin domain containing 5 (endoplasmic reticulum), transcript variant X1	XLOC_019505	LOC102564244	1.03186	0.0026313	XM_006278233.1	probable E3 ubiquitin-protein ligase MID2-like
XLOC_003878	FABP4	-0.843795	0.0026313	XM_006261857.1	fatty acid binding protein 4, adipocyte	XLOC_011510	KIF24	0.708017	0.00824192	XM_006269964.1	kinesin family member 24	XLOC_002784	SLC25A47	-0.792363	0.0026313	XM_006260709.1	solute carrier family 25, member 47	XLOC_001658	APOA1	0.864438	0.0026313	XM_006259520.1	apolipoprotein A-I	XLOC_005828	MPI	-0.62712	0.0026313	XM_006264007.1	mannose phosphate isomerase	XLOC_001658	APOA1	1.02741	0.0026313	XM_006259520.1	apolipoprotein A-I
XLOC_011513	DNAI1	-0.842494	0.00657051	XM_006269950.1	dynein, axonemal, intermediate chain 1	XLOC_002636	LOC102561378	0.707687	0.0026313	XM_006260563.1	serpin H1-like	XLOC_008706	CADPS	-0.771513	0.0026313	XM_006267004.1	Ca++-dependent secretion activator	XLOC_003395	DNAJA4	0.851003	0.0026313	XM_006261339.1	DnaJ (Hsp40) homolog, subfamily A, member 4	XLOC_018087	SLC30A9	-0.620497	0.00657051	XM_006276803.1	solute carrier family 30 (zinc transporter), member 9	XLOC_000204	UCP2	1.0261	0.0026313	XM_006257947.1	uncoupling protein 2 (mitochondrial, proton carrier)
XLOC_002405	HSPB1	-0.836738	0.00472648	XM_006260278.1	heat shock 27kDa protein 1	XLOC_002418	WDR6	0.694139	0.00824192	XM_006260316.1	WD repeat domain 6	XLOC_001197	SLC35F2	-0.763749	0.0026313	XM_006259020.1	solute carrier family 35, member F2	XLOC_004035	EIF4A2	0.846098	0.0026313	XM_006262029.1	eukaryotic translation initiation factor 4A2	XLOC_000678	UCHL1	-0.618586	0.00472648	XM_006258484.1	ubiquitin carboxyl-terminal esterase L1 (ubiquitin thiolesterase)	XLOC_019259	IFIH1	1.01924	0.0026313	XM_006277996.1	interferon induced with helicase C domain 1
XLOC_003305	RASL11B	-0.828427	0.0026313	XM_006261252.1	RAS-like, family 11, member B	XLOC_003790	ALDH4A1,LOC102577362	0.678206	0.00472648	XM_006261753.1, XM_006261752.1	aldehyde dehydrogenase 4 family, member A1, taste receptor type 1 member 2-like	XLOC_013845	GRTP1	-0.763602	0.0026313	XM_006272474.1	growth hormone regulated TBC protein 1	XLOC_000489	A2M	0.835456	0.0026313	XM_006258274.1	alpha-2-macroglobulin	XLOC_000344	DPYSL4	-0.59683	0.00657051	XM_006258120.1	dihydropyrimidinase-like 4	XLOC_017452	CLEC3B	1.01596	0.0026313	XM_006276144.1	C-type lectin domain family 3, member B
XLOC_004200	LOC102567125	-0.807109	0.0026313	XM_006262206.1	ribonuclease-like	XLOC_013109	PHF1	0.677693	0.00472648	XM_006271689.1	PHD finger protein 1	XLOC_002665	LOC102567357	-0.760138	0.0026313	XM_006260586.1	probable proline dehydrogenase 2-like	XLOC_013143	LOC102567788	0.831355	0.0026313	XM_006271712.1	calretinin-like	XLOC_013616	RDH10	-0.580122	0.0026313	XM_006272222.1	retinol dehydrogenase 10 (all-trans)	XLOC_010034	SLC5A11	1.00381	0.00472648	XM_006268442.1	solute carrier family 5 (sodium/inositol cotransporter), member 11
XLOC_014113	LOC102566241	-0.792745	0.0026313	XM_006272754.1	beta-microseminoprotein-like	XLOC_002205	LOC102567904	0.671567	0.0026313	XM_006260094.1	aspartoacylase-2-like	XLOC_008932	ANGPTL1	-0.747202	0.0026313	XM_006267260.1	angiopoietin-like 1, transcript variant X2	XLOC_013828	LOC102573123	0.831112	0.00984736	XM_006272455.1	transcription factor SOX-9-like	XLOC_013344	TSHZ3	-0.577775	0.00657051	XM_006271924.1	teashirt zinc finger homeobox 3	XLOC_016865	LOC102569893	1.00033	0.0026313	XM_006275549.1	dermatopontin-like
XLOC_012052	PCDH18	-0.783943	0.0026313	XM_006270525.1	protocadherin 18, transcript variant X2	XLOC_018116	SOAT1	0.669018	0.0026313	XM_006276828.1	sterol O-acyltransferase 1	XLOC_001247	TTLL9	-0.735983	0.0026313	XM_006259082.1	tubulin tyrosine ligase-like family, member 9	XLOC_003318	LOC102577358	0.830512	0.0026313	XM_006261267.1	duplex and mab-3 related transcription factor 3-like							XLOC_002035	CPXM2	0.999271	0.0026313	XM_006259901.1	carboxypeptidase X (M14 family), member 2
XLOC_002265	LOC102559836	-0.769934	0.0026313	XM_006260135.1	WAP four-disulfide core domain protein 2-like	XLOC_017043	SLC45A1	0.666495	0.0026313	XM_006275726.1	solute carrier family 45, member 1	XLOC_006419	LOC102562082	-0.731074	0.0026313	XM_006264663.1	spermatogenesis-associated serine-rich protein 2-like	XLOC_013332	MDGA1	0.81595	0.0026313	XM_006271918.1	MAM domain containing glycosylphosphatidylinositol anchor 1							XLOC_010871	LOC102570957	0.980766	0.00824192	XM_006269278.1	unconventional myosin-XV-like
XLOC_019803	LOC102559056	-0.769824	0.0026313	XM_006278518.1	protein MRP-126-like	XLOC_015611	BLNK	0.663531	0.00472648	XM_006274294.1	B-cell linker	XLOC_011181	CTH	-0.723641	0.0026313	XM_006269606.1	cystathionase (cystathionine gamma-lyase)	XLOC_014873	ANK1	0.813011	0.0026313	XM_006273519.1	ankyrin 1, erythrocytic							XLOC_017214	LOC102557978	0.973164	0.0026313	XM_006275897.1	myeloid protein 1-like
XLOC_017186	CRABP2	-0.769173	0.0026313	XM_006275867.1	cellular retinoic acid binding protein 2	XLOC_019852	IFRD1	0.660749	0.0026313	XM_006278568.1	interferon-related developmental regulator 1, transcript variant X2	XLOC_015332	LOC102560570	-0.718921	0.0026313	XM_006273996.1	disintegrin and metalloproteinase domain-containing protein 19-like	XLOC_019852	IFRD1	0.806351	0.0026313	XM_006278568.1	interferon-related developmental regulator 1, transcript variant X2							XLOC_009583	NRN1	0.971948	0.0026313	XM_006267940.1	neuritin 1
XLOC_005476	ACAT2	-0.766595	0.00657051	XM_006263594.1	acetyl-CoA acetyltransferase 2	XLOC_007175	LOC102573334	0.658851	0.00472648	XM_006265415.1	low-density lipoprotein receptor-related protein 1-like	XLOC_006977	MAMDC2	-0.718545	0.0026313	XM_006265197.1	MAM domain containing 2	XLOC_015846	LOC102575246	0.793227	0.00657051	XM_006274545.1	antigen peptide transporter 1-like							XLOC_013428	LOC102566162	0.966786	0.0026313	XM_006272019.1	uncharacterized LOC102566162
XLOC_017840	MYBL2	-0.765114	0.0026313	XM_006276553.1	v-myb avian myeloblastosis viral oncogene homolog-like 2	XLOC_006694	SLC1A4	0.657839	0.0026313	XM_006264916.1	solute carrier family 1 (glutamate/neutral amino acid transporter), member 4	XLOC_011704	GLUD1	-0.713687	0.0026313	XM_006270156.1	glutamate dehydrogenase 1	XLOC_014555	LOC102558114	0.788634	0.0026313	XM_006273185.1	lysine--tRNA ligase-like							XLOC_011589	TEX15	0.959389	0.0026313	XM_006270036.1	testis expressed 15
XLOC_013781	LOC102562818	-0.758398	0.00472648	XM_006272414.1	sulfhydryl oxidase 1-like	XLOC_004405	FDXR	0.652302	0.0026313	XM_006262447.1	ferredoxin reductase	XLOC_014252	SLC6A18	-0.713037	0.0026313	XM_006272902.1	solute carrier family 6 (neutral amino acid transporter), member 18	XLOC_016521	P2RX5	0.787945	0.0026313	XM_006275202.1	purinergic receptor P2X, ligand-gated ion channel, 5							XLOC_015178	LOC102560270	0.958477	0.0026313	XM_006273834.1	methylcrotonoyl-CoA carboxylase beta chain, mitochondrial-like
XLOC_012895	TGM3	-0.749739	0.0026313	XM_006271463.1	transglutaminase 3	XLOC_010354	PCYOX1	0.645063	0.00824192	XM_006268735.1	prenylcysteine oxidase 1	XLOC_001112	LOC102563319	-0.711807	0.0026313	XM_006258919.1	dehydrogenase/reductase SDR family member 1-like	XLOC_019505	LOC102564244	0.771457	0.0026313	XM_006278233.1	probable E3 ubiquitin-protein ligase MID2-like							XLOC_015969	CLU	0.932247	0.0026313	XM_006274651.1	clusterin
XLOC_019137	C7	-0.741737	0.0026313	XM_006277876.1	complement component 7	XLOC_005325	CDHR5	0.640803	0.0026313	XM_006263422.1	cadherin-related family member 5	XLOC_004380	GSTA4	-0.708357	0.00984736	XM_006262426.1	glutathione S-transferase alpha 4	XLOC_004389	LOC102558544	0.768256	0.0026313	XM_006262429.1	cathelicidin-2-like							XLOC_018953	LOC102562523	0.925126	0.0026313	XM_006277684.1	lysozyme g-like
XLOC_006599	LOC102561468	-0.737431	0.0026313	XM_006264812.1	peptidyl-prolyl cis-trans isomerase CWC27 homolog	XLOC_001546	LOC102577042	0.634283	0.00472648	XM_006259394.1	sulfotransferase 6B1-like	XLOC_003367	STEAP4	-0.704402	0.0026313	XM_006261315.1	STEAP family member 4	XLOC_010356	LOC102575076	0.758297	0.0026313	XM_006268737.1	butyrophilin subfamily 1 member A1-like							XLOC_000903	PLP1	0.921444	0.0026313	XM_006258708.1	proteolipid protein 1, transcript variant X1
XLOC_002516	HSD17B1	-0.734385	0.0026313	XM_006260402.1	hydroxysteroid (17-beta) dehydrogenase 1, transcript variant X2	XLOC_005967	LOC102577145	0.609274	0.00984736	XM_006264145.1	D-beta-hydroxybutyrate dehydrogenase, mitochondrial-like	XLOC_011163	LOC102565377	-0.699852	0.0026313	XM_006269585.1	serotriflin-like	XLOC_013658	PCED1A	0.756655	0.00984736	XM_006272260.1	PC-esterase domain containing 1A							XLOC_017425	ESPNL	0.921247	0.0026313	XM_006276123.1	espin-like
XLOC_017707	TGFBI	-0.734368	0.0026313	XM_006276411.1	transforming growth factor, beta-induced, 68kDa	XLOC_002618	GPLD1	0.581976	0.00984736	XM_006260536.1	glycosylphosphatidylinositol specific phospholipase D1	XLOC_008928	ZBTB6	-0.693522	0.0026313	XM_006267251.1	zinc finger and BTB domain containing 6	XLOC_011927	HSP90AA1	0.755713	0.0026313	XM_006270404.1	heat shock protein 90kDa alpha (cytosolic), class A member 1							XLOC_005028	HOGA1	0.913483	0.0026313	XM_006263089.1	4-hydroxy-2-oxoglutarate aldolase 1
XLOC_001261	LOC102563321	-0.725969	0.0026313	XM_006259088.1	hemoglobin subunit epsilon-like	XLOC_017425	ESPNL	0.579274	0.00984736	XM_006276123.1	espin-like	XLOC_018724	LOC102564013	-0.689097	0.00472648	XM_006277452.1	regucalcin-like	XLOC_014546	LOC102576325	0.743961	0.00657051	XM_006273179.1	serine/threonine-protein kinase PAK 1-like							XLOC_002636	LOC102561378	0.906232	0.0026313	XM_006260563.1	serpin H1-like
XLOC_004704	EDNRA	-0.716427	0.0026313	XM_006262752.1	endothelin receptor type A, transcript variant X1	XLOC_018826	NPC1	0.566975	0.00657051	XM_006277553.1	Niemann-Pick disease, type C1	XLOC_010094	LOC102567929	-0.686461	0.0026313	XM_006268475.1	sulfotransferase 1 family member D1-like	XLOC_001468	MMP23B	0.74185	0.0026313	XM_006259289.1	matrix metallopeptidase 23B							XLOC_002043	ANPEP	0.881249	0.0026313	XM_006259907.1	alanyl (membrane) aminopeptidase
XLOC_003288	PGM5	-0.695272	0.00472648	XM_006261237.1	phosphoglucomutase 5	XLOC_007526	LOC102563416	inf	0.00472648	XR_363102.1	uncharacterized LOC102563416	XLOC_014605	DNAH5	-0.686241	0.00824192	XM_006273245.1	dynein, axonemal, heavy chain 5	XLOC_017446	LOC102558523	0.733043	0.00984736	XM_006276142.1	musculin-like							XLOC_014240	LOC102559116	0.878111	0.00657051	XM_006272882.1	chromosome unknown open reading frame, human C10orf90
XLOC_017597	SCG5	-0.694556	0.00984736	XM_006276292.1	secretogranin V (7B2 protein), transcript variant X1							XLOC_009005	LOC102569324	-0.686054	0.0026313	XM_006267352.1	vitamin D3 hydroxylase-associated protein-like	XLOC_014705	AMHR2	0.727865	0.0026313	XM_006273345.1	anti-Mullerian hormone receptor, type II							XLOC_007107	UPK3A	0.877865	0.0026313	XM_006265339.1	uroplakin 3A
XLOC_006833	TGFB2	-0.691352	0.00472648	XM_006265048.1	transforming growth factor, beta 2							XLOC_018095	NEFM	-0.683014	0.0026313	XM_006276809.1	neurofilament, medium polypeptide	XLOC_005111	LOC102568149	0.723344	0.0026313	XM_006263192.1	nuclear receptor subfamily 0 group B member 1-like							XLOC_019890	CFP	0.861669	0.0026313	XM_006278617.1	complement factor properdin
XLOC_003617	MYH11	-0.690676	0.00657051	XM_006261582.1	myosin, heavy chain 11, smooth muscle							XLOC_007684	LOC102562558	-0.674143	0.0026313	XM_006265929.1	3-ketoacyl-CoA thiolase B, peroxisomal-like	XLOC_000149	BLVRB	0.714816	0.0026313	XM_006257898.1	biliverdin reductase B (flavin reductase (NADPH))							XLOC_013067	CPT1B	0.859189	0.0026313	XM_006271642.1	carnitine palmitoyltransferase 1B (muscle)
XLOC_010256	LOC102570029	-0.685551	0.0026313	XM_006268638.1	vascular cell adhesion protein 1-like, transcript variant X2							XLOC_018601	RRM2B	-0.667974	0.0026313	XM_006277330.1	ribonucleotide reductase M2 B (TP53 inducible)	XLOC_017860	LOC102565559	0.703338	0.00984736	XM_006276579.1	lymphocyte antigen 86-like							XLOC_008388	LOC102566921	0.850938	0.0026313	XM_006266674.1	SPARC-like protein 1-like
XLOC_017835	HEMGN	-0.684596	0.0026313	XM_006276548.1	hemogen, transcript variant X1							XLOC_000655	LOC102570455	-0.66322	0.0026313	XM_006258459.1	probable acyl-CoA dehydrogenase 6-like	XLOC_009637	MYCL	0.702388	0.0026313	XM_006267966.1	v-myc avian myelocytomatosis viral oncogene lung carcinoma derived homolog							XLOC_001938	ACSF3	0.829619	0.0026313	XM_006259815.1	acyl-CoA synthetase family member 3
XLOC_006538	LOC102565592	-0.681244	0.0026313	XM_006264753.1	BPTI/Kunitz domain-containing protein-like							XLOC_008616	GPD2	-0.66238	0.0026313	XM_006266903.1	glycerol-3-phosphate dehydrogenase 2 (mitochondrial)	XLOC_019253	LOC102559669	0.695173	0.00472648	XM_006277993.1	frizzled-10-like							XLOC_007730	AGMAT	0.825658	0.0026313	XM_006265981.1	agmatine ureohydrolase (agmatinase)
XLOC_017724	FN1	-0.674636	0.00984736	XM_006276433.1	fibronectin 1, transcript variant X4							XLOC_007017	SCRN1	-0.655365	0.0026313	XM_006265245.1	secernin 1	XLOC_012763	NR5A1	0.685016	0.0026313	XM_006271311.1	nuclear receptor subfamily 5, group A, member 1							XLOC_005663	LOC102575135	0.820123	0.0026313	XM_006263807.1	ammonium transporter Rh type C-like
XLOC_001036	LRIG3	-0.672027	0.0026313	XM_006258847.1	leucine-rich repeats and immunoglobulin-like domains 3							XLOC_015056	LOC102564848	-0.648235	0.0026313	XM_006273691.1	acyl-coenzyme A synthetase ACSM3, mitochondrial-like	XLOC_006205	TPRA1	0.678606	0.0026313	XM_006264421.1	transmembrane protein, adipocyte asscociated 1							XLOC_001313	LOC102575660	0.816638	0.0026313	XM_006259135.1	dimethylaniline monooxygenase [N-oxide-forming] 1-like, transcript variant X3
XLOC_006984	RINT1	-0.666426	0.00472648	XM_006265209.1	RAD50 interactor 1, transcript variant X1							XLOC_013605	SLC4A4	-0.642497	0.00824192	XM_006272210.1	solute carrier family 4 (sodium bicarbonate cotransporter), member 4	XLOC_012997	SLC4A1	0.666659	0.0026313	XM_006271577.1	solute carrier family 4 (anion exchanger), member 1							XLOC_004855	TFR2	0.816353	0.00472648	XM_006262912.1	transferrin receptor 2
XLOC_004684	COL11A1	-0.665424	0.00824192	XM_006262736.1	collagen, type XI, alpha 1, transcript variant X3							XLOC_014253	SLC6A19	-0.63557	0.00472648	XM_006272903.1	solute carrier family 6 (neutral amino acid transporter), member 19	XLOC_016032	LOC102561962	0.665963	0.00472648	XM_006274722.1	parvalbumin, muscle-like							XLOC_000025	CA13	0.813902	0.0026313	XM_006257756.1	carbonic anhydrase XIII
XLOC_001309	LOC102576189	-0.660166	0.0026313	XM_006259136.1	dimethylaniline monooxygenase [N-oxide-forming] 3-like							XLOC_006854	SPOCK2	-0.633934	0.0026313	XM_006265063.1	sparc/osteonectin, cwcv and kazal-like domains proteoglycan (testican) 2	XLOC_011428	PTPRZ1	0.661019	0.00657051	XM_006269867.1	protein tyrosine phosphatase, receptor-type, Z polypeptide 1							XLOC_009566	ELN	0.811668	0.0026313	XM_006267934.1	elastin
XLOC_013855	LOC102560862	-0.656454	0.00657051	XM_006272484.1	ribonucleoside-diphosphate reductase subunit M2-like							XLOC_003353	EMX1	-0.629963	0.0026313	XM_006261299.1	empty spiracles homeobox 1	XLOC_005256	ENPP2	0.660206	0.0026313	XM_006263351.1	ectonucleotide pyrophosphatase/phosphodiesterase 2, transcript variant X2							XLOC_007228	DDX58	0.809108	0.0026313	XM_006265462.1	DEAD (Asp-Glu-Ala-Asp) box polypeptide 58
XLOC_009126	LOC102560553	-0.649437	0.0026313	XM_006267475.1	protein S100-A11-like							XLOC_009514	LOC102561484	-0.624503	0.00472648	XM_006267878.1	potassium-transporting ATPase alpha chain 2-like	XLOC_009636	TRIT1	0.650068	0.0026313	XM_006267965.1	tRNA isopentenyltransferase 1							XLOC_010370	ALDOB	0.804985	0.0026313	XM_006268753.1	aldolase B, fructose-bisphosphate, transcript variant X2
XLOC_004860	LOC102574734	-0.640312	0.0026313	XM_006262895.1	procollagen C-endopeptidase enhancer 1-like							XLOC_002055	LOC102568673	-0.624358	0.00824192	XM_006259931.1	uncharacterized LOC102568673	XLOC_002515	NAGLU	0.640759	0.0026313	XM_006260415.1	N-acetylglucosaminidase, alpha							XLOC_003595	JSRP1	0.804576	0.00657051	XM_006261560.1	junctional sarcoplasmic reticulum protein 1
XLOC_003054	LSS	-0.618723	0.00472648	XM_006260992.1	lanosterol synthase (2,3-oxidosqualene-lanosterol cyclase)							XLOC_009610	LOC102564364	-0.622691	0.00657051	XM_006267961.1	ornithine decarboxylase 2-like	XLOC_001582	BOC	0.630101	0.0026313	XM_006259427.1	BOC cell adhesion associated, oncogene regulated							XLOC_003790	ALDH4A1,LOC102577362	0.795201	0.0026313	XM_006261753.1, XM_006261752.1	aldehyde dehydrogenase 4 family, member A1, taste receptor type 1 member 2-like
XLOC_013090	NUAK1	-0.601202	0.00657051	XM_006271673.1	NUAK family, SNF1-like kinase, 1							XLOC_006431	NCKAP5L	-0.619126	0.0026313	XM_006264647.1	NCK-associated protein 5-like	XLOC_003589	LOC102566435	0.625781	0.00472648	XM_006261548.1	small EDRK-rich factor 1-like							XLOC_017558	AMN	0.792647	0.0026313	XM_006276258.1	amnion associated transmembrane protein
XLOC_015352	LOC102567023	-0.601129	0.00657051	XM_006274023.1	smoothelin-like protein 2-like							XLOC_019177	HOXB3	-0.594357	0.0026313	XM_006277919.1	homeobox B3	XLOC_006860	LOC102569158	0.605993	0.00657051	XM_006265079.1	protein Wnt-11-like, transcript variant X2							XLOC_018070	LOC102574081	0.78725	0.0026313	XM_006276772.1	chromosome unknown open reading frame, human C1orf63
XLOC_010661	BGN	-0.591703	0.0026313	XM_006269028.1	biglycan							XLOC_017921	WDR26	-0.590525	0.0026313	XM_006276637.1	WD repeat domain 26	XLOC_007754	TNMD	0.59577	0.0026313	XM_006265998.1	tenomodulin							XLOC_003589	LOC102566435	0.77782	0.0026313	XM_006261548.1	small EDRK-rich factor 1-like
XLOC_003940	TNNI3	-0.576003	0.00657051	XM_006261916.1	troponin I type 3 (cardiac)							XLOC_005828	MPI	-0.588939	0.00824192	XM_006264007.1	mannose phosphate isomerase	XLOC_005633	AHSA1	0.594911	0.0026313	XM_006263776.1	AHA1, activator of heat shock 90kDa protein ATPase homolog 1 (yeast)							XLOC_015976	LOC102567479	0.773376	0.0026313	XM_006274661.1	zinc finger protein 208-like
XLOC_011391	CMTM3	-0.568868	0.00984736	XM_006269831.1	CKLF-like MARVEL transmembrane domain containing 3							XLOC_010264	LOC102572032	-0.578828	0.0026313	XM_006268644.1	platelet-derived growth factor D-like	XLOC_010818	ST6GALNAC2	0.592638	0.00472648	XM_006269266.1	ST6 (alpha-N-acetyl-neuraminyl-2,3-beta-galactosyl-1,3)-N-acetylgalactosaminide alpha-2,6-sialyltransferase 2							XLOC_004612	LOC102574966	0.771351	0.0026313	XM_006262659.1	1,25-dihydroxyvitamin D(3) 24-hydroxylase, mitochondrial-like
XLOC_000678	UCHL1	-0.555916	0.00657051	XM_006258484.1	ubiquitin carboxyl-terminal esterase L1 (ubiquitin thiolesterase)							XLOC_018671	THBS2	-0.571394	0.00472648	XM_006277394.1	thrombospondin 2, transcript variant X1	XLOC_009748	LOC102573884	0.59212	0.00472648	XM_006268087.1	cystatin-like							XLOC_010354	PCYOX1	0.767644	0.0026313	XM_006268735.1	prenylcysteine oxidase 1
XLOC_010162	SMAD1	-0.546276	0.00984736	XM_006268534.1	SMAD family member 1							XLOC_018228	LOC102559361	-0.565623	0.00472648	XM_006276953.1	endothelin B receptor-like	XLOC_005629	MST1	0.589952	0.00472648	XM_006263766.1	macrophage stimulating 1 (hepatocyte growth factor-like)							XLOC_001624	LOC102576428	0.763347	0.00984736	XM_006259479.1	cytochrome P450 4F22-like
XLOC_012065	MOXD1	-0.532956	0.00984736	XM_006270532.1	monooxygenase, DBH-like 1							XLOC_001384	LOC102573310	-0.536105	0.00984736	XM_006259209.1	prostaglandin reductase 1-like	XLOC_014289	BRINP2	0.588672	0.00657051	XM_006272949.1	bone morphogenetic protein/retinoic acid inducible neural-specific 2							XLOC_016914	CLEC18A	0.763136	0.0026313	XM_006275598.1	C-type lectin domain family 18, member A
XLOC_018826	LOC102563028	-inf	0.0026313	XM_006268040.1	histone H2B 1/2/3/4/6-like							XLOC_018473	LOC102559751	-0.52188	0.00824192	XM_006277194.1	vitamin K-dependent protein S-like	XLOC_007028	LOC102573251	0.58654	0.00472648	XM_006265256.1	aquaporin-3-like							XLOC_004420	PAMR1	0.756552	0.0026313	XM_006262454.1	peptidase domain containing associated with muscle regeneration 1, transcript variant X1
												XLOC_009837	LOC102558436	-inf	0.0026313	XM_006275267.1	zinc finger protein 184-like	XLOC_019928	LOC102573222,LOC102573459	0.570574	0.0026313	XM_006278652.1, XM_006278653.1	tensin-like C1 domain-containing phosphatase-like							XLOC_003061	MFSD4	0.756321	0.0026313	XM_006261001.1	major facilitator superfamily domain containing 4
																		XLOC_012336	SPTB	0.570024	0.00657051	XM_006270827.1	spectrin, beta, erythrocytic, transcript variant X1							XLOC_000041	LOC102566578	0.752607	0.00657051	XM_006257779.1	avidin-like
																		XLOC_018338	COLGALT1	0.567131	0.0026313	XM_006277067.1	collagen beta(1-O)galactosyltransferase 1							XLOC_016610	LOC102566253	0.740388	0.00657051	XM_006275298.1	diamine acetyltransferase 2-like
																		XLOC_018060	LOC102575942	0.565566	0.00824192	XM_006276780.1	exostosin-1c-like							XLOC_003184	P4HA2	0.739818	0.0026313	XM_006261132.1	prolyl 4-hydroxylase, alpha polypeptide II, transcript variant X1
																		XLOC_009845	LOC102564670	0.550408	0.0026313	XM_006268214.1	3-oxo-5-beta-steroid 4-dehydrogenase-like							XLOC_014252	SLC6A18	0.732256	0.0026313	XM_006272902.1	solute carrier family 6 (neutral amino acid transporter), member 18
																														XLOC_008408	CALB1	0.720408	0.0026313	XM_006266690.1	calbindin 1, 28kDa
																														XLOC_004857	GIGYF1	0.71966	0.0026313	XM_006262914.1	GRB10 interacting GYF protein 1
																														XLOC_003053	FTCD	0.717789	0.0026313	XM_006260991.1	formimidoyltransferase cyclodeaminase
																														XLOC_012802	PDZD3	0.712277	0.0026313	XM_006271363.1	PDZ domain containing 3
																														XLOC_006538	LOC102565592	0.704787	0.0026313	XM_006264753.1	BPTI/Kunitz domain-containing protein-like
																														XLOC_014342	AMDHD1	0.703868	0.0026313	XM_006272991.1	amidohydrolase domain containing 1
																														XLOC_013750	STAT1	0.70198	0.00472648	XM_006272369.1	signal transducer and activator of transcription 1, 91kDa
																														XLOC_014873	ANK1	0.696191	0.00984736	XM_006273519.1	ankyrin 1, erythrocytic
																														XLOC_000299	GJB1	0.681406	0.00824192	XM_006258059.1	gap junction protein, beta 1, 32kDa
																														XLOC_016032	LOC102561962	0.679803	0.0026313	XM_006274722.1	parvalbumin, muscle-like
																														XLOC_002205	LOC102567904	0.678264	0.00472648	XM_006260094.1	aspartoacylase-2-like
																														XLOC_007714	LOC102570482	0.676902	0.0026313	XM_006265963.1	cytochrome P450 3A21-like
																														XLOC_004389	LOC102558544	0.672405	0.0026313	XM_006262429.1	cathelicidin-2-like
																														XLOC_009584	F13A1	0.666125	0.0026313	XM_006267941.1	coagulation factor XIII, A1 polypeptide
																														XLOC_001181	ME3	0.65775	0.0026313	XM_006258999.1	malic enzyme 3, NADP(+)-dependent, mitochondrial
																														XLOC_007888	STAR	0.654937	0.00472648	XM_006266133.1	steroidogenic acute regulatory protein
																														XLOC_019852	IFRD1	0.652676	0.0026313	XM_006278568.1	interferon-related developmental regulator 1, transcript variant X2
																														XLOC_001310	FMO2	0.647691	0.00824192	XM_006259130.1	flavin containing monooxygenase 2 (non-functional)
																														XLOC_002641	GPX3	0.638557	0.0026313	XM_006260571.1	glutathione peroxidase 3 (plasma)
																														XLOC_006702	AOC1	0.63807	0.00657051	XM_006264919.1	amine oxidase, copper containing 1
																														XLOC_002679	SERPINF1	0.629015	0.0026313	XM_006260604.1	serpin peptidase inhibitor, clade F (alpha-2 antiplasmin, pigment epithelium derived factor), member 1
																														XLOC_007638	LOC102571097	0.625665	0.0026313	XM_006265883.1	poly [ADP-ribose] polymerase 14-like
																														XLOC_007175	LOC102573334	0.615405	0.00657051	XM_006265415.1	low-density lipoprotein receptor-related protein 1-like
																														XLOC_007156	TSPAN9	0.613832	0.00657051	XM_006265390.1	tetraspanin 9, transcript variant X1
																														XLOC_004838	LOC102558546	0.608447	0.00657051	N/A	zinc finger protein 850-like
																														XLOC_003127	TMEM27	0.606473	0.0026313	XM_006261086.1	transmembrane protein 27
																														XLOC_016572	MIOX	0.602671	0.0026313	XM_006275260.1	myo-inositol oxygenase
																														XLOC_020119	TNNI2	0.602292	0.00984736	XM_006278838.1	troponin I type 2 (skeletal, fast)
																														XLOC_009465	PM20D1	0.600461	0.0026313	XM_006267821.1	peptidase M20 domain containing 1
																														XLOC_019094	HIF3A	0.593084	0.00472648	XM_006277828.1	hypoxia inducible factor 3, alpha subunit
																														XLOC_016611	LOC102559968	0.581007	0.00824192	XM_006275273.1	diamine acetyltransferase 2-like, transcript variant X1
																														XLOC_010513	SLC23A1	0.573084	0.00657051	XM_006268887.1	solute carrier family 23 (ascorbic acid transporter), member 1
																														XLOC_001517	LOC102568516	0.572156	0.00472648	XM_006259359.1	glycine amidinotransferase, mitochondrial-like
																														XLOC_001546	LOC102577042	0.570739	0.00824192	XM_006259394.1	sulfotransferase 6B1-like
																														XLOC_009799	PHKA1	0.565365	0.00824192	XM_006268154.1	phosphorylase kinase, alpha 1 (muscle)
																														XLOC_020135	SLC5A2	0.56445	0.00984736	XM_006278885.1	solute carrier family 5 (sodium/glucose cotransporter), member 2
																														XLOC_019480	RENBP	0.563146	0.00984736	XM_006278205.1	renin binding protein
																														XLOC_009845	LOC102564670	0.560936	0.00824192	XM_006268214.1	3-oxo-5-beta-steroid 4-dehydrogenase-like
																														XLOC_018203	CLCNKB	0.547696	0.00984736	XM_006276925.1	chloride channel, voltage-sensitive Kb
																														XLOC_003273	PRELP	0.544281	0.00657051	XM_006261224.1	proline/arginine-rich end leucine-rich repeat protein
