# Supplementary material for: RNA-seq analysis of the gonadal transcriptome during Alligator mississippiensis temperature-dependent sex determination and differentiation
Source: BMC Genomics. 2016 Jan 25;17:77. doi: 10.1186/s12864-016-2396-9 (PMC4727388; doi:10.1186/s12864-016-2396-9)
Supplement: Additional file 6: — Annotation of critical genes involved in sex determination. Annotation of candidate critical DEGs involved in sex determination during Day 0–12. Ordered by decreasing fold change. DEGs with both significant development-dependent differential expression (Additional file 3) and sex-dependent differential expression (Additional file 4) were screened, as potential critical genes for alligator male and female cascade. (XLSX 64 kb) [file 12864_2016_2396_MOESM6_ESM.xlsx]

## Sheet: Additional file 5
Additional file 5: Annotation of critical genes involved in sex determination
Day 0 vs Day 3
FPT				MPT
Gene symbol	Regulation	0-3 log2(FC)	Description	Gene symbol	Regulation	0-3 log2(FC)	Description
DBH	DOWN	-2.0525	dopamine beta-hydroxylase (dopamine beta-monooxygenase)	FAP	DOWN	-1.41012	fibroblast activation protein, alpha
SLC18A1	DOWN	-2.04803	solute carrier family 18 (vesicular monoamine transporter), member 1	LOC102557978	DOWN	-1.29826	myeloid protein 1-like
LOC102573199	DOWN	-1.74415	chromogranin-A-like	KDM6B	DOWN	-1.4202	lysine (K)-specific demethylase 6B
TAGLN3	DOWN	-1.46471	transgelin 3	ADAMTS15	DOWN	-1.23572	ADAM metallopeptidase with thrombospondin type 1 motif, 15
SLC15A2	DOWN	-1.30503	solute carrier family 15 (oligopeptide transporter), member 2	LOC102561337	DOWN	-1.26779	protein Jumonji-like
STAR	DOWN	-1.21582	steroidogenic acute regulatory protein	LOC102562106	DOWN	-1.31611	protein Jumonji-like
JPH2	DOWN	-1.17155	junctophilin 2, transcript variant X1	ANGPTL1	DOWN	-1.17621	angiopoietin-like 1, transcript variant X2
LOC102563735	DOWN	-0.973188	BMP/retinoic acid-inducible neural-specific protein 1-like	LOC102572032	DOWN	-0.633544	platelet-derived growth factor D-like
FZD5	DOWN	-0.89708	frizzled family receptor 5	PRSS35	DOWN	-1.23729	protease, serine, 35
LOC102570362	DOWN	-0.896093	3 beta-hydroxysteroid dehydrogenase/Delta 5-->4-isomerase-like	MXRA5	DOWN	-0.938239	matrix-remodelling associated 5
PALMD	DOWN	-0.828929	palmdelphin	COL8A2	DOWN	-2.43338	collagen, type VIII, alpha 2
LOC102576076	DOWN	-0.823385	long-chain fatty acid transport protein 6-like	LOC102569158	DOWN	-0.758214	protein Wnt-11-like, transcript variant X2
LOC102575314	DOWN	-0.816857	steroid 21-hydroxylase-like	LOC102575456	DOWN	-1.02962	uncharacterized LOC102575456, transcript variant X1
LOC102575737	DOWN	-0.796128	cytochrome P450 11B, mitochondrial-like	LOC102577108	DOWN	-0.901067	epidermal retinol dehydrogenase 2-like
LOC102563625	DOWN	-0.764764	cGMP-dependent 3',5'-cyclic phosphodiesterase-like	THBS2	DOWN	-0.730385	thrombospondin 2, transcript variant X1
LOC102577145	DOWN	-0.733589	D-beta-hydroxybutyrate dehydrogenase, mitochondrial-like	LOC102560955	DOWN	-0.65865	protein NEL-like
SOAT1	DOWN	-0.657101	sterol O-acyltransferase 1	HPGDS	DOWN	-1.0109	hematopoietic prostaglandin D synthase
PI15	UP	2.16276	peptidase inhibitor 15	ELN	DOWN	-1.05319	elastin
HTRA3	UP	1.95555	HtrA serine peptidase 3	CSRP2	DOWN	-1.31368	cysteine and glycine-rich protein 2
LOC102561252	UP	1.6687	phospholipase A2 inhibitor subunit gamma B-like	TAGLN	DOWN	-1.14237	transgelin
MAMDC2	UP	1.58886	MAM domain containing 2	RASL11B	DOWN	-0.633371	RAS-like, family 11, member B
LOC102565682	UP	1.57569	serpin B11-like	CRABP2	DOWN	-1.17805	cellular retinoic acid binding protein 2
FABP4	UP	1.42214	fatty acid binding protein 4, adipocyte	MYBL2	DOWN	-0.817195	v-myb avian myeloblastosis viral oncogene homolog-like 2
LOC102573435	UP	1.3258	uncharacterized LOC102573435	LOC102563321	DOWN	-0.945376	hemoglobin subunit epsilon-like
LOC102561011	UP	1.3185	chromosome unknown open reading frame, human C2orf40	COL11A1	DOWN	-1.40602	collagen, type XI, alpha 1, transcript variant X3
LUM	UP	1.25289	lumican	LOC102576189	DOWN	-1.06078	dimethylaniline monooxygenase [N-oxide-forming] 3-like
LOC102565053	UP	1.1165	lipocalin-like	UCHL1	DOWN	-0.582543	ubiquitin carboxyl-terminal esterase L1 (ubiquitin thiolesterase)
STARD5	UP	1.08364	StAR-related lipid transfer (START) domain containing 5	AMH	UP	2.76195	anti-Mullerian hormone
LOC102559836	UP	1.05362	WAP four-disulfide core domain protein 2-like	UCP2	UP	1.47445	uncoupling protein 2 (mitochondrial, proton carrier)
LOC102567788	UP	1.02031	calretinin-like	GALNT5	UP	1.45604	UDP-N-acetyl-alpha-D-galactosamine:polypeptide N-acetylgalactosaminyltransferase 5 (GalNAc-T5)
CRISPLD2	UP	1.01629	cysteine-rich secretory protein LCCL domain containing 2	EIF4A2	UP	1.17914	eukaryotic translation initiation factor 4A2
LOC102559056	UP	0.993359	protein MRP-126-like	UPK3A	UP	1.09243	uroplakin 3A
LOC102567125	UP	0.967763	ribonuclease-like	LOC102573334	UP	1.09139	low-density lipoprotein receptor-related protein 1-like
FAP	UP	0.932114	fibroblast activation protein, alpha	LOC102568110	UP	1.00726	acyl-coenzyme A synthetase ACSM4, mitochondrial-like
MYH11	UP	0.828373	myosin, heavy chain 11, smooth muscle	SLC1A4	UP	0.965615	solute carrier family 1 (glutamate/neutral amino acid transporter), member 4
MCM8	UP	0.818112	minichromosome maintenance complex component 8	TRPC4AP	UP	0.912793	transient receptor potential cation channel, subfamily C, member 4 associated protein
RINT1	UP	0.778401	RAD50 interactor 1, transcript variant X1	CEBPA	UP	0.896695	CCAAT/enhancer binding protein (C/EBP), alpha
LOC102566081	UP	0.756042	beta-galactoside-binding lectin-like	LOC102560270	UP	0.862135	methylcrotonoyl-CoA carboxylase beta chain, mitochondrial-like
HSD17B1	UP	0.719263	hydroxysteroid (17-beta) dehydrogenase 1, transcript variant X2	MYO18B	UP	0.855581	myosin XVIIIB
LOC102570029	UP	0.713605	vascular cell adhesion protein 1-like, transcript variant X2	LOC102574081	UP	0.797091	chromosome unknown open reading frame, human C1orf63
THBD	UP	0.700276	thrombomodulin	IFRD1	UP	0.692832	interferon-related developmental regulator 1, transcript variant X2
HEMGN	UP	0.618334	hemogen, transcript variant X1	ESPNL	UP	0.652711	espin-like
LOC102563028	UP	inf	histone H2B 1/2/3/4/6-like	PCYOX1	UP	0.622751	prenylcysteine oxidase 1
				FTCD	UP	0.565521	formimidoyltransferase cyclodeaminase
				LOC102563416	UP	inf	uncharacterized LOC102563416
Day 3 vs Day 6
FPT				MPT
Gene symbol	Regulation	3-6 log2(FC)	Description	Gene symbol	Regulation	3-6 log2(FC)	Description
LOC102564391	DOWN	-0.775834	relaxin receptor 1-like	TAP2	DOWN	-4.60354	transporter 2, ATP-binding cassette, sub-family B (MDR/TAP)
LOC102573251	DOWN	-0.457886	aquaporin-3-like	LOC102566578	DOWN	-1.98707	avidin-like
ELN	UP	2.82825	elastin	LOC102559161	DOWN	-1.83337	UDP-glucuronosyltransferase 1-9-like
CLN3	UP	1.72279	ceroid-lipofuscinosis, neuronal 3	LOC102565592	DOWN	-1.66032	BPTI/Kunitz domain-containing protein-like
COL11A1	UP	1.25199	collagen, type XI, alpha 1, transcript variant X3	TGM3	DOWN	-1.57092	transglutaminase 3
CADPS	UP	1.09336	Ca++-dependent secretion activator	GYS2	DOWN	-1.55165	glycogen synthase 2 (liver)
LOC102559409	UP	1.07302	calcitonin receptor-like	SCN1A	DOWN	-1.49479	sodium channel, voltage-gated, type I, alpha subunit
LOC102575737	UP	0.992384	cytochrome P450 11B, mitochondrial-like	LOC102570382	DOWN	-1.44352	WAP four-disulfide core domain protein 5-like
LOC102574810	UP	0.970112	riboflavin transporter 2-like	SLC26A9	DOWN	-1.40685	solute carrier family 26 (anion exchanger), member 9
NCKAP5L	UP	0.965192	NCK-associated protein 5-like	ACE2	DOWN	-1.40101	angiotensin I converting enzyme 2
LOC102560570	UP	0.936858	disintegrin and metalloproteinase domain-containing protein 19-like	LOC102564018	DOWN	-1.34503	cysteine-rich venom protein helothermine-like
LOC102575599	UP	0.917166	cytochrome P450 2K4-like	LOC102575787	DOWN	-1.3343	adrenodoxin, mitochondrial-like
ADAMTS15	UP	0.84886	ADAM metallopeptidase with thrombospondin type 1 motif, 15	LOC102575599	DOWN	-1.31815	cytochrome P450 2K4-like
THBS2	UP	0.828134	thrombospondin 2, transcript variant X1	SLC4A4	DOWN	-1.28853	solute carrier family 4 (sodium bicarbonate cotransporter), member 4
LOC102575314	UP	0.80771	steroid 21-hydroxylase-like	JPH2	DOWN	-1.26241	junctophilin 2, transcript variant X1
NEFL	UP	0.790453	neurofilament, light polypeptide	LOC102570362	DOWN	-1.19303	3 beta-hydroxysteroid dehydrogenase/Delta 5-->4-isomerase-like
JPH2	UP	0.614871	junctophilin 2, transcript variant X1	LOC102565377	DOWN	-1.18253	serotriflin-like
LOC102569324	UP	0.607352	vitamin D3 hydroxylase-associated protein-like	LOC102568516	DOWN	-1.17559	glycine amidinotransferase, mitochondrial-like
				SLC6A18	DOWN	-1.15658	solute carrier family 6 (neutral amino acid transporter), member 18
				SLC5A8	DOWN	-1.03912	solute carrier family 5 (sodium/monocarboxylate cotransporter), member 8
				LOC102565177	DOWN	-1.02907	inosine-uridine preferring nucleoside hydrolase-like
				SCRN1	DOWN	-1.02654	secernin 1
				LOC102568567	DOWN	-0.983428	uncharacterized LOC102568567
				LOC102561484	DOWN	-0.982278	potassium-transporting ATPase alpha chain 2-like
				TTLL9	DOWN	-0.976038	tubulin tyrosine ligase-like family, member 9
				SLC6A15	DOWN	-0.962674	solute carrier family 6 (neutral amino acid transporter), member 15
				LOC102575314	DOWN	-0.96209	steroid 21-hydroxylase-like
				LOC102571256	DOWN	-0.862393	Y+L amino acid transporter 2-like
				LOC102575737	DOWN	-0.856411	cytochrome P450 11B, mitochondrial-like
				DNAH5	DOWN	-0.838285	dynein, axonemal, heavy chain 5
				NEFM	DOWN	-0.810484	neurofilament, medium polypeptide
				SLC6A19	DOWN	-0.805942	solute carrier family 6 (neutral amino acid transporter), member 19
				UNC80	DOWN	-0.789139	unc-80 homolog (C. elegans)
				LOC102564013	DOWN	-0.776865	regucalcin-like
				GRTP1	DOWN	-0.767809	growth hormone regulated TBC protein 1
				LOC102557978	DOWN	-0.746819	myeloid protein 1-like
				SPOCK2	DOWN	-0.734619	sparc/osteonectin, cwcv and kazal-like domains proteoglycan (testican) 2
				APOA2	DOWN	-0.726687	apolipoprotein A-II
				CTH	DOWN	-0.719953	cystathionase (cystathionine gamma-lyase)
				LOC102567929	DOWN	-0.709994	sulfotransferase 1 family member D1-like
				LOC102564848	DOWN	-0.704724	acyl-coenzyme A synthetase ACSM3, mitochondrial-like
				LOC102559361	DOWN	-0.655947	endothelin B receptor-like
				LOC102564364	DOWN	-0.650112	ornithine decarboxylase 2-like
				NEFL	DOWN	-0.648549	neurofilament, light polypeptide
				LOC102573310	DOWN	-0.64509	prostaglandin reductase 1-like
				EMX1	DOWN	-0.618672	empty spiracles homeobox 1
				LOC102567357	DOWN	-0.566222	probable proline dehydrogenase 2-like
				LOC102563794	UP	4.15169	myosin-3-like
				AMH	UP	2.80282	anti-Mullerian hormone
				INHA	UP	2.71653	inhibin, alpha
				ACTC1	UP	2.60411	actin, alpha, cardiac muscle 1
				LOC102569139	UP	2.45269	cathepsin W-like
				MPO	UP	2.42921	myeloperoxidase
				LOC102575076	UP	2.25896	butyrophilin subfamily 1 member A1-like
				LOC102569158	UP	2.19992	protein Wnt-11-like, transcript variant X2
				LOC102566921	UP	2.12574	SPARC-like protein 1-like
				HSD17B1	UP	2.07805	hydroxysteroid (17-beta) dehydrogenase 1, transcript variant X2
				CYGB	UP	2.04106	cytoglobin, transcript variant X1
				TNNI2	UP	1.9818	troponin I type 2 (skeletal, fast)
				EPOR	UP	1.96435	erythropoietin receptor
				EPB42	UP	1.88342	erythrocyte membrane protein band 4.2
				APOA1	UP	1.84716	apolipoprotein A-I
				ANK1	UP	1.77472	ankyrin 1, erythrocytic
				LOC102558761	UP	1.71359	cathelicidin-OH antimicrobial peptide-like
				LOC102558544	UP	1.61556	cathelicidin-2-like
				MATN4	UP	1.59025	matrilin 4
				BLVRB	UP	1.5698	biliverdin reductase B (flavin reductase (NADPH))
				CA13	UP	1.52972	carbonic anhydrase XIII
				KEL	UP	1.52396	Kell blood group, metallo-endopeptidase
				TEX11	UP	1.47211	testis expressed 11
				LOC102567788	UP	1.46474	calretinin-like
				SLC4A1	UP	1.4183	solute carrier family 4 (anion exchanger), member 1
				PIWIL1	UP	1.37869	piwi-like RNA-mediated gene silencing 1
				AMHR2	UP	1.30659	anti-Mullerian hormone receptor, type II
				LOC102562273	UP	1.27531	uncharacterized LOC102562273
				MYCL	UP	1.26419	v-myc avian myelocytomatosis viral oncogene lung carcinoma derived homolog
				CLU	UP	1.25019	clusterin
				PSAT1	UP	1.17627	phosphoserine aminotransferase 1, transcript variant X1
				PTPRZ1	UP	1.15945	protein tyrosine phosphatase, receptor-type, Z polypeptide 1
				LOC102570551	UP	1.12957	keratin, type I cytoskeletal 14-like
				MDGA1	UP	1.07856	MAM domain containing glycosylphosphatidylinositol anchor 1
				LOC102570959	UP	1.06692	proactivator polypeptide-like
				TNMD	UP	1.05253	tenomodulin
				A2M	UP	1.05026	alpha-2-macroglobulin
				LOC102560544	UP	1.00736	elongation factor 1-alpha-like
				TDRKH	UP	0.96085	tudor and KH domain containing
				LOC102572713	UP	0.932013	prolactin-releasing peptide receptor-like
				LOC102577358	UP	0.897108	duplex and mab-3 related transcription factor 3-like
				LOC102573123	UP	0.86373	transcription factor SOX-9-like
				LOC102575942	UP	0.803803	exostosin-1c-like
				UPK1B	UP	0.79193	uroplakin 1B
				MMP23B	UP	0.783182	matrix metallopeptidase 23B
				UCP2	UP	0.76918	uncoupling protein 2 (mitochondrial, proton carrier)
				ST6GALNAC2	UP	0.714629	ST6 (alpha-N-acetyl-neuraminyl-2,3-beta-galactosyl-1,3)-N-acetylgalactosaminide alpha-2,6-sialyltransferase 2
				LOC102576325	UP	0.710907	serine/threonine-protein kinase PAK 1-like
				CEBPA	UP	0.686124	CCAAT/enhancer binding protein (C/EBP), alpha
				BOC	UP	0.658073	BOC cell adhesion associated, oncogene regulated
				LOC102573884	UP	0.616788	cystatin-like
				NAGLU	UP	0.593903	N-acetylglucosaminidase, alpha
				SPTB	UP	0.574762	spectrin, beta, erythrocytic, transcript variant X1
Day 6 vs Day 12
FPT				MPT
Gene symbol	Regulation	6-12 log2(FC)	Description	Gene symbol	Regulation	6-12 log2(FC)	Description
LOC102563321	DOWN	-3.82499	hemoglobin subunit epsilon-like	LOC102567251	DOWN	-4.97397	major histocompatibility complex class I-related gene protein-like
LOC102575737	DOWN	-1.49039	cytochrome P450 11B, mitochondrial-like	LOC102569784	DOWN	-2.08942	collagen alpha-1(VIII) chain-like
LOC102569293	DOWN	-1.29258	glycine N-acyltransferase-like protein 3-like	HOXC10	DOWN	-1.70899	homeobox C10
LOC102568516	DOWN	-0.838818	glycine amidinotransferase, mitochondrial-like	ACTG2	DOWN	-0.853274	actin, gamma 2, smooth muscle, enteric, transcript variant X2
SLC5A2	DOWN	-0.653842	solute carrier family 5 (sodium/glucose cotransporter), member 2	NPTX1	DOWN	-0.852783	neuronal pentraxin I
ANPEP	DOWN	-0.589323	alanyl (membrane) aminopeptidase	ARX	DOWN	-0.555492	aristaless related homeobox
WIF1	UP	2.15189	WNT inhibitory factor 1	LOC102557978	UP	3.84918	myeloid protein 1-like
LOC102577040	UP	2.14902	forkhead box protein L2-like	AHSG	UP	3.2253	alpha-2-HS-glycoprotein
LOC102575860	UP	2.00868	potassium voltage-gated channel subfamily H member 7-like	MATN4	UP	2.81576	matrilin 4
LOC102576539	UP	1.89116	zona pellucida sperm-binding protein 3-like	LOC102566578	UP	2.5511	avidin-like
LOC102565261	UP	1.81542	uncharacterized LOC102565261	LOC102565592	UP	2.0357	BPTI/Kunitz domain-containing protein-like
HSD17B1	UP	1.77804	hydroxysteroid (17-beta) dehydrogenase 1, transcript variant X2	PNMT	UP	1.97165	phenylethanolamine N-methyltransferase
MYH11	UP	1.41809	myosin, heavy chain 11, smooth muscle	SLC6A18	UP	1.92759	solute carrier family 6 (neutral amino acid transporter), member 18
PCSK9	UP	1.40107	proprotein convertase subtilisin/kexin type 9	GGT1	UP	1.92518	gamma-glutamyltransferase 1
COL4A3	UP	1.12407	collagen, type IV, alpha 3 (Goodpasture antigen)	PLP1	UP	1.82595	proteolipid protein 1, transcript variant X1
CPLX2	UP	0.75851	complexin 2	COL9A1	UP	1.81369	collagen, type IX, alpha 1
EYA1	UP	0.753241	eyes absent homolog 1 (Drosophila), transcript variant X1	LOC102560787	UP	1.79747	xylosyltransferase 1-like
LOC102564773	UP	0.709318	keratin, type II cytoskeletal cochleal-like	LOC102569139	UP	1.77033	cathepsin W-like
NCAN	UP	0.682825	neurocan	NRN1	UP	1.73802	neuritin 1
				LOC102561113	UP	1.70505	solute carrier family 22 member 2-like
				SLC26A9	UP	1.65173	solute carrier family 26 (anion exchanger), member 9
				LOC102562523	UP	1.64331	lysozyme g-like
				AMH	UP	1.58482	anti-Mullerian hormone
				LOC102574633	UP	1.54246	cytochrome P450 2A5-like
				LOC102567318	UP	1.35615	uncharacterized LOC102567318
				ELN	UP	1.33227	elastin
				LOC102574160	UP	1.32349	plasminogen-like
				IFIT5	UP	1.18758	interferon-induced protein with tetratricopeptide repeats 5
				LOC102566361	UP	1.18117	ovotransferrin-like
				LOC102573693	UP	1.16634	solute carrier family 2, facilitated glucose transporter member 11-like
				LOC102570551	UP	1.05789	keratin, type I cytoskeletal 14-like
				LOC102567139	UP	1.03934	multidrug and toxin extrusion protein 1-like
				CPA3	UP	1.03517	carboxypeptidase A3 (mast cell)
				GPX3	UP	1.01621	glutathione peroxidase 3 (plasma)
				SLC23A1	UP	0.914705	solute carrier family 23 (ascorbic acid transporter), member 1
				LOC102568516	UP	0.901996	glycine amidinotransferase, mitochondrial-like
				LOC102573570	UP	0.845658	solute carrier family 22 member 6-A-like
				UPK3A	UP	0.814603	uroplakin 3A
				LOC102568110	UP	0.799365	acyl-coenzyme A synthetase ACSM4, mitochondrial-like
				LOC102573123	UP	0.795037	transcription factor SOX-9-like
				APOA1	UP	0.787177	apolipoprotein A-I
				TMEM27	UP	0.767313	transmembrane protein 27
				LOC102575737	UP	0.73775	cytochrome P450 11B, mitochondrial-like
				LOC102575660	UP	0.730459	dimethylaniline monooxygenase [N-oxide-forming] 1-like, transcript variant X3
				STAR	UP	0.720041	steroidogenic acute regulatory protein
				LOC102570482	UP	0.707882	cytochrome P450 3A21-like
				CLCNKB	UP	0.679683	chloride channel, voltage-sensitive Kb
				TSPAN9	UP	0.606515	tetraspanin 9, transcript variant X1
